# Supplementary material for: Nonparametric Density Estimation of a Long-Term Trend from Repeated Semicontinuous Data
Source: J Am Stat Assoc. Author manuscript; Available in PMC 2026 Jun 3. (PMC13229538; doi:10.1080/01621459.2025.2555054)
Supplement: Supp 1 [file NIHMS2120148-supplement-Supp_1.zip]

Archive with 84 entries (80 files):
- acc_form.html
- acc_form.Rmd
- ExcessZeroHNPRevision3_Appendix.pdf
- EATS_Data.txt
- ETASDataDictionary.pdf
- SubmittedCode/Functions/
- SubmittedCode/Functions/ComputeEstimatorfT.m
- SubmittedCode/Functions/ComputeEstimatorfTV2.m
- SubmittedCode/Functions/ComputeEstimatorsfTExample.m
- SubmittedCode/Functions/ComputeGridsMulti.m
- SubmittedCode/Functions/Estimatesigterm.m
- SubmittedCode/Functions/EstimatesigtermULap.m
- SubmittedCode/Functions/EstimatesigtermUnorm.m
- SubmittedCode/Functions/EstimatesNP.m
- SubmittedCode/Functions/EstimatesPaper1.m
- SubmittedCode/Functions/FilesResults.m
- SubmittedCode/Functions/fUestimKnorm.m
- SubmittedCode/Functions/FullParamML.m
- SubmittedCode/Functions/FullParamMoments.m
- SubmittedCode/Functions/gdecUunknownmult.m
- SubmittedCode/Functions/gdecUunknownmultCCD2022.m
- SubmittedCode/Functions/GenerateData2Multi.m
- SubmittedCode/Functions/hatfUBandwidthKnorm.m
- SubmittedCode/Functions/hatfxTdecUnknownUMultilocHP.m
- SubmittedCode/Functions/hatHxdecUnknownUIncreasingMult.m
- SubmittedCode/Functions/localmax.m
- SubmittedCode/Functions/logistic.m
- SubmittedCode/Functions/logLlogistDer.m
- SubmittedCode/Functions/monotonizeH.m
- SubmittedCode/Functions/monotonizeHandRinv.R
- SubmittedCode/Functions/phiK3.m
- SubmittedCode/Functions/phiUspline.m
- SubmittedCode/Functions/PI_deconvUestth3mult.m
- SubmittedCode/Functions/PrintResult.m
- SubmittedCode/Functions/RemoveAberrantValues.m
- SubmittedCode/Functions/rlap.m
- SubmittedCode/Functions/Root4DB.m
- SubmittedCode/Functions/TargetQuantities2.m
- SubmittedCode/Functions/valRoot4DB.m
- SubmittedCode/ReadmeV3.html
- SubmittedCode/ReadmeV3.Rmd
- SubmittedCode/RealData/
- SubmittedCode/RealData/EATS_Data.txt
- SubmittedCode/RealData/EATSExample.m
- SubmittedCode/RealData/ETASDataDictionary.pdf
- SubmittedCode/RealData/plotsEATS.R
- SubmittedCode/Simulations/
- SubmittedCode/Simulations/pdfPlotDensityXmixG1ULap.R
- SubmittedCode/Simulations/pdfPlotDensityXmixG1ULapNonMono.R
- SubmittedCode/Simulations/pdfPlotDensityXmixG1Unorm.R
- SubmittedCode/Simulations/pdfPlotDensityXmixN1ULap.R
- SubmittedCode/Simulations/pdfPlotDensityXmixN1ULapNonMono.R
- SubmittedCode/Simulations/pdfPlotDensityXmixN1Unorm.R
- SubmittedCode/Simulations/pdfPlotDensityXN0ULap.R
- SubmittedCode/Simulations/pdfPlotDensityXN0ULapNonMono.R
- SubmittedCode/Simulations/pdfPlotDensityXN0Unorm.R
- SubmittedCode/Simulations/TableResultsXmixGULap.R
- SubmittedCode/Simulations/TableResultsXmixGULapNonMono.R
- SubmittedCode/Simulations/TableResultsXmixGUnorm.R
- SubmittedCode/Simulations/TableResultsXmixN1ULap.R
- SubmittedCode/Simulations/TableResultsXmixN1ULapNonMono.R
- SubmittedCode/Simulations/TableResultsXmixN1Unorm.R
- SubmittedCode/Simulations/TableResultsXN0ULap.R
- SubmittedCode/Simulations/TableResultsXN0ULapNonMono.R
- SubmittedCode/Simulations/TableResultsXN0Unorm.R
- SubmittedCode/Simulations/XmixG1ULapHcomplex.m
- SubmittedCode/Simulations/XmixG1ULapHLogist.m
- SubmittedCode/Simulations/XmixG1ULapHNonMono.m
- SubmittedCode/Simulations/XmixG1UnormHcomplex.m
- SubmittedCode/Simulations/XmixG1UnormHlogist.m
- SubmittedCode/Simulations/XmixN0ULapHNonMono.m
- SubmittedCode/Simulations/XmixN1ULapHcomplex.m
- SubmittedCode/Simulations/XmixN1ULapHlogist.m
- SubmittedCode/Simulations/XmixN1ULapHNonMono.m
- SubmittedCode/Simulations/XmixN1ULapHNonMonoV2.m
- SubmittedCode/Simulations/XmixN1UnormHcomplex.m
- SubmittedCode/Simulations/XmixN1UnormHLogist.m
- SubmittedCode/Simulations/XN0ULapHcomplex.m
- SubmittedCode/Simulations/XN0ULapHLogist.m
- SubmittedCode/Simulations/XN0UnormHcomplex.m
- SubmittedCode/Simulations/XN0UnormHLogist.m
- SubmittedCode/SyntheticExample/
- SubmittedCode/SyntheticExample/DataExample.txt
- SubmittedCode/SyntheticExample/Example.m
