# Supplementary material for: Nonparametric Density Estimation of a Long-Term Trend from Repeated Semicontinuous Data
Source: J Am Stat Assoc. Author manuscript; Available in PMC 2026 Jun 3. (PMC13229538; doi:10.1080/01621459.2025.2555054)
Supplement: Supp 1 [file NIHMS2120148-supplement-Supp_1.zip › EATS_Data.txt]

0.0500789428601855	0	2.08340451240599	0
0.362854296217405	0.101951427851779	0.17722780701861	0.250890858061871
3.66773838249432	0.126590301913868	1.46206451246414	1.27083068423476
0	0.078666765315182	0.0384472977152356	1.55740194208022
1.73054083561899	0.874085703072038	1.52323902050239	0.148843514763768
2.61851537927372	1.88162829184854	0.779860138224988	1.37143082703913
0.955604745490538	1.52324655866654	2.33850412827793	0.150543912482331
0	0	0	0
1.12759477168257	0.522719014570691	0	0.812689137013461
0.920200531329759	0.87684773329739	0.965731872330265	1.92939527549858
0.67335017341797	0	0	0.0193233462380071
0.00898389809034577	0	0.298485532773312	1.50262068387529
0	1.21079507586153	0	1.95107700023757
1.20221629220663	0.161505206775606	0.185480684811238	0.0852485780492943
0.287647736838697	0.557051009431366	0.0187823300869123	0.867990694767543
0.383816809060203	0.0330904189667053	0.133056260459758	0.170108859403421
0.0886049330793399	2.11634370246026	1.71309749961493	6.39281375871108
2.06627253183397	0	2.45516025756322	0
2.25103123158515	1.35887656210803	0.421531408663714	0.11218358287563
0	0	0.0293158677496854	0
0.069675058464084	0.0174277581949445	1.23405793714807	1.15991782419358
0	0	0.0513694263195735	1.66764035647933
0.964918977342585	0	0.807404302080397	0.0462766840007284
0	0	0	0
0.465600262562498	1.14136738298499	0.52248697957437	1.65010390412016
0.493714478644983	0.648202223991977	2.76116692207276	2.3174021279498
0.352459969349469	0.452281649656463	0.40315232332679	0
0.129959119104833	0.117749224455503	0	5.22174332363208
0.986355482403418	0.9219295797472	0	0.834984984984985
0.752114117186795	1.41811455975637	0.69718491500979	0.987908880485001
0	0	0	0
1.16287655256553	0.451464739451325	1.61565716226146	0.0606964324423745
0.0950215157460677	0.0733726095138068	1.24077694096183	0.690857515554957
4.3441509578593	0.0220918480043374	2.36991877144025	1.73791885716597
3.03750056846605	0.91724689137886	0.479948083185683	0.508264091771891
0.217507005843634	0.498450509651645	0.283223014256619	0.284383813768011
0.87794086649763	0.00907577993214864	0.0342080377502902	0.171214503275054
0.73391558319201	0	1.79465337074494	0
1.05077077308251	0.0114398939841061	0	1.34308802366888
0.0123064380472753	0.125802361447083	0.560311919868861	0.160990208905285
0.234496257676782	1.08595606183889	2.56593865354192	1.17098280566374
0.189213865189056	0.078160429580425	0.126619306310071	0.117938975134473
0	0.259514256185786	0.547098544027579	2.12895176949324
0.476435425794207	0	0	0
0.0598606336523274	2.80792164057502	1.31101550067779	1.48324817780885
0	0	0.0751094277712623	0.0836566440349176
1.44920667706445	0.883621337178976	1.21008818257924	0.914424886774654
0	0	3.40118780218525	1.91319676124021
0	0	0	0
0.0500009740133245	0.848840673433946	1.97956742487307	1.04248487883534
0.662969814645021	2.55571474884124	3.00966071239827	1.40749651111125
0	0.180276659796929	0.111571604839994	0.0100864724703531
1.70378210396269	0.0932073864467258	0	0
1.98656842983249	2.17676256408582	0.873502840400494	1.01597849633551
0.600425492758157	4.29584873364033	0.225680652848993	0.0691158925412433
0.213220643447319	0.0350901884409686	0	2.06932536249056
1.71998442895141	2.61610140943025	1.72874020644198	2.07057678170203
0.195353099388294	0	3.11814814382033	0
0.0814545763945678	0.141085689550254	0	3.4711970553165
2.45661886462336	0.732632647661882	2.75938947841028	0.45293897816454
1.80390487421023	0	0.514174211163803	0.347260754660988
0	0	0	1.46458196467541
2.62580368238747	4.01178376405885	1.48186329514974	6.1396869622224
0.934193584504282	0	0	0.98831117266473
0.682906297679802	0.514502003039094	0.0628709573600186	0.932913068616297
3.78608844798813	2.30256499837504	0.884804710861664	0
0.028347284191895	0.914674756596585	1.53896162801246	1.04346486497627
1.84459676395303	0	0.210705221119856	1.56603922710539
2.31302808417136	0.743339801710036	1.05730687985285	1.23483490353069
0	0	0	0.493012148719314
0.202188478470702	0	0.36821306294443	2.08225544616674
0.0728000291191017	0.415722291407223	0	0.69092030640053
0.196618049566945	0	2.60054755100817	0.0317440427709208
0.29860929943208	0	3.70780839183971	0.140339066540782
0.91390800668386	0.60115573791381	0.2342340174683	1.88427130021794
1.31528587266745	1.15793440443854	3.56968979261741	1.11129574625417
0	0.680959709009513	0.741008053318523	5.30546496420445
0.0916686381200221	0.969118153542911	0	0.62504209069141
0.019866368526751	0.03093146288954	0.0435583920677812	0.395840624499505
2.22998310760038	0.494135527445319	0.0818527514976921	0
0	0	0.0784664233922563	0.19005408042939
0.665800802943041	0	0	0.0240644589308996
1.37558778115332	1.02789371888595	2.57874814453596	2.33106245927114
0.812125724867209	1.52896452550064	2.84078925992113	0.0244780065111497
0.669782236107322	0	0.629614487083525	0.626076278058223
0.368256363321543	1.78196259287727	0.760475989983823	0
0.0409304241871718	1.2685453623923	0.0236489210179786	0.009237870981279
0.182661818868001	0.582357976253925	1.61302155377309	1.5732455367529
3.36968264671645	0.0358992976007653	0.872629602938442	0.53135976763037
0.27114287360959	0.355483792061939	0.746392375732909	0.705336496254927
1.23409283594744	1.52386668507785	0.0445710812779104	0.395845751210866
0.654287431672538	1.2626029249109	2.16469259826204	0.966687000404034
1.8675984599374	1.29807471922989	2.53882916997234	1.91717783112078
0	0.525279866197496	0	0.898957596285278
0.197538460141308	0.674097314771699	0	2.05142237215929
0	0	0	0
0.045984602344964	0.0503242340698171	0	0.393978629173582
0	0	0	0.659777214655264
1.32874210872578	0.35354177126329	1.01903680797484	0
0.101049793144208	1.45015926533872	0.143560110473585	1.27526489288767
2.3089442956407	1.73589206623208	2.40793225784858	1.22550719908275
0.47418325108221	0.0621072380524472	0	0
1.41343841403965	1.59880224480423	1.66503074486753	4.91602493582692
0.579883267918954	2.43047568283369	3.13270963828908	2.66378635359867
0	0.103324265756835	0.051441060099261	0
0.752076224811691	1.16962791958352	2.39536461867725	0.792369458830237
1.5630772641068	1.64749798064588	1.85354745791929	3.4847352705211
2.12349231876084	0	1.32591041421932	0
0.50154850801148	0	0	1.04018010112407
0.096406131828495	0	0.0171320335221656	0.109688474385595
1.28064868066569	3.13245243524091	1.37724945290756	0
0.808364056408529	1.50039334435138	0.500228432480564	0
13.7849502340663	1.4442710010091	2.86775393557762	6.92778635683996
2.1682716525728	1.34316277018086	0.592838438584739	1.03026801895187
0	0	0	0.0993176132868567
0	1.5068400277217	0	2.35217360637623
1.47713950762016	0	0.0518344673400366	0.330752162914443
2.98483696381447	1.12006378113002	1.13790722062598	1.05047116564417
0.187692105592393	0	0.821374395317819	0.714779772289996
1.37120530256127	3.14552815317518	0	2.18892892071805
3.29423920994879	0	3.32395080512235	4.2994229313001
0.613056288869773	2.40478218902132	1.30957357057944	1.11536023663638
1.71132759459944	2.38804906312956	3.05247513433177	1.76651165255641
0	0	0.959214650120163	0
0.823461000714887	0.566813215172364	0.434197717335089	0.85343577901004
0.680966570064084	0	0	1.5738628081128
0	0	0.478395531622293	0.42845178727778
0.0686661404893449	0	0.688271566688116	0.124301761708919
0.949221632848499	0	0	6.16891231290596
0.024363861672075	0.965447468464959	1.48142845987662	1.33718524532205
1.63056244290748	0	1.53861857818159	0
0.0355883555672147	0	0.195672806002907	0
0.0540827535701208	0.666428539240936	0	0.0180571071442522
1.28431111128642	2.01090236913081	1.32894304815097	3.82208536334317
0	0.116894593555699	0.11680761281433	0.716969615992951
0	2.08662995536118	2.52428280365498	1.12323106508502
0	0	0.508680127203443	0
0.597785812533323	1.61702862866766	0.854684596362359	0.559355021599414
0.433948008843693	0	0	0.0165755795634552
0	0.0525668613587458	0	0.0210564518337944
0	0.0871427909777222	0	0.0852427822265514
1.03113928240005	1.31691011304168	1.89617882596983	0.74820974787065
2.26252996049121	2.83582818957366	1.1772278549372	0
0.550379742838045	0	1.02582258995574	0.523082421619046
2.00388259477991	2.61671780671556	3.16441038427691	2.48510598170598
1.71019102833787	0.399525115546752	3.2476084036543	1.08203122888672
1.23826953748006	1.64603679811092	0	3.11284494799766
0.797242197110933	0.155873816434315	0.0234055882721463	0.147359099247264
1.10916656334042	0.684836916926078	1.36146313082535	2.66844340174428
0.569846839751343	0	0.387890634089587	0.0723259828882947
2.79189988733107	0.0285974222896133	0.191645499821084	0.0937449849548646
0	0	0	0
0	1.77102007225683	0.433473810957255	1.19344694887301
0.869998879810528	0.270940328804199	1.47195636719989	0.0425441730544368
0.745621124679556	0.387545344218156	0.274170368702274	0.920247259691615
0	0	0	0.524385011067446
0	0	0	0
0.737226652945717	2.64818201466359	0.657495660148701	5.57341526970723
0.561734903360216	1.27749319511428	3.51853266988339	1.20228865731375
0.893408446845489	0.193806174195508	0.0719443278856476	0
3.16799906634767	1.28749288029068	1.8906165631073	0.821806922205713
0.437429200951041	0.606135175915193	0.854530715118685	1.47063036909488
4.14024769084207	2.36848854996952	2.42977063439998	1.3978941274844
0.0471606227855963	1.57610788969643	3.03972743063288	3.20107372691078
2.51651707226797	0.330211037128992	0	0
0.298771323018943	1.37096989569578	1.97945537111948	0.506126902134566
0.572259130954684	0.15395135293543	0	0
1.6180708348279	0	0	0.0540403316613778
0.358644996101017	0.448638127918096	0.528841435835583	0.880063775198534
0.0413138012727786	5.26493107630044	1.81543597122302	1.34930742534219
0.899604892323045	5.58118610972855	3.46404766176707	2.355546099134
0	0	0.109088158963173	0
2.59444020667521	0.724859333927136	0	0.978524701105346
0.270418366725534	0.0440541553299989	0.108993773682541	0.0395251865637668
0.484826052853868	1.24888527406795	1.16744331362987	1.21217656907794
0	0.370252768752922	0	0
0.0105804526957554	0	0.293731911350751	0
0	1.74108612177729	0	0
1.40048975649377	0.625316997400621	1.83934590197178	1.60464824680455
3.08939868204283	1.38263420510571	2.09307452030344	4.02150784928448
0.244308994203949	0	0.799622161074377	0
0.0425886432058314	0.204988634483239	0.816413516346036	0.507983268917217
1.31766421052194	0.908012548199464	0.917124766104176	0.440388041971887
0	0	0.371421660627181	0
0	1.48623675896673	1.9176516869202	0.966150878588168
1.91030007000199	1.91367059777861	1.40030819806863	1.99446819397294
1.27826147671611	1.1165129951558	1.52947867019869	3.93723151228936
2.63416352004382	1.80527567567568	0	0.176245607712406
0.306941254985628	0.328549401020045	0.417871907238892	0.261505903477957
0	0	1.09864222416613	0.366906713020445
1.10621953684778	0	0.273862407752181	3.37361155837185
1.99653152032723	0	2.24970922882427	0.127596198109887
1.60006593943804	0.0305738453883385	1.35512162720871	0.19716951026739
1.51025292858622	1.34514863885044	0.93915935124719	0.523783362814762
0.029472507368635	0	0	0
0	0.860358466268955	0	1.44904972069769
0.749721459513246	0.432338550273808	0	0
1.71855146703612	3.3007233508836	2.7586716132481	2.29968039922688
1.79065041231798	0.203613256482536	2.21651283472578	1.4446089310576
1.16926671144467	3.89740115309198	0.967296690564125	2.17677919459924
0	0.11905817969953	0.826707485597717	0.959425905848024
0	0.962597926848608	0	0.727446139217063
0	1.16594503052996	0	0
0	1.06610857270665	1.36333661879283	1.01300371317263
0.761182972972973	0.356094741267293	0.691789006947086	0.61955185943785
0.93539833015389	1.64243665216278	2.02767088849521	0.457757232963115
0.907087793190529	0.0713760977073737	0.651686631144586	2.8329260905758
0.929646607908689	0	1.2148633843717	3.96343859969837
0	0	0.126393462133534	1.47049204435164
0.620769242971431	0.90779485784247	0.0408883119094237	0.841763491732183
0.296695988131749	0.571716291838243	0.874536760702878	0.501902856541163
0.194553248096963	0.158762466924486	0.170409245069715	0.0693524062429541
1.29193635813853	1.62983657337272	2.80800520675295	2.55561117872087
1.05001624035729	0.593430042964626	0.704761204296085	1.04958164029085
0.483173179890629	0	0	0
7.72073634823407	1.11362504245443	1.6229442810897	0.342775365355637
0.6333632888063	0	0	0.797051964693616
1.11495376321487	1.11155473840102	1.11891130814145	1.80589868348504
0.060371474908023	0.0221469808785219	0.681150973204289	0
0	0	0	0
0.0883698011607011	0	0	0
0	0.731903132403264	0	0.282903715256881
0	0	0	2.29513267133322
1.17407324643079	1.76945617691542	0.246719446738233	1.23017757937023
0	0	0.482415125025412	0
0	0	0.472331931880919	0.472019368266059
0.266806104929664	0.318605999130561	0	0.804941198820688
3.26538292200671	3.50576278290025	0	0.121411557452299
0	0	0	0.33440178526145
0.569699419023425	0.227045597693049	0.783988483748017	0
0	1.397329804342	0.942560123542816	0
0.591224222177124	0.199162700826565	0.698149829644377	0.0184394771162537
0.662934279217422	0.16392120117408	0	2.21731331384534
0.57953166657037	0.926512708882306	0.722977786412797	0.0507027510331367
1.7397435010247	0.798940311098613	0.117075934129051	0.994763060416401
0	0	0	0.105848584623279
0.187259985902256	0.162890913568087	0.525410302396524	0.014421986144138
1.66062541521463	4.04764292878636	0	0.109971090805844
1.86099977231036	0.580757739210842	0	2.97506057195078
0.496766733333664	0	1.61696505505026	1.06621467119728
1.59786887140051	2.65928730113647	2.32810502493324	1.96783717460054
0.14888494085745	0	0.0406126762097741	0.224054470982499
0	0.0665138255934241	0	0
0	0.739382642851849	8.33187652135428	0
0.0905730408280274	0.15946259780568	1.88851387396733	1.95302206279411
2.50864454806482	0.847049042537641	2.29404756401495	2.88868784919226
3.04784921864178	4.3537711313394	4.37318386488369	4.73101067493113
0	0.0812125202479509	0.0763032204276004	2.46137893921695
1.11951998614512	0.673003514681485	2.58301974690204	0.969745748250953
2.31620310010141	0.276360129533537	2.63097303264469	0.0955372616984402
0.583033419023136	0.863994582356808	7.05151994760683	1.16655487182478
1.26386962059479	0.601786853860881	0.52395638729627	0
0.179854273719019	0.167247749158082	1.15314745278648	0
0.423955870764381	0.569159561510353	0.88715507372782	1.35450537991184
0	0.0352363413136894	1.4470569123301	0.0302937564756898
2.88175752465447	0.0301452935406426	1.69869849272082	0
1.26857558139535	0	0	0.133694483500124
3.23032745835572	1.44008785697701	2.36693217575525	1.8004751465822
0.84260320041391	1.17611727251586	0.951363989535737	1.61594989772469
4.45835272547775	0	0	4.09213622670724
0	0	0	0
1.959904121739	0.690917122800721	0.424239267911614	1.16337227801254
0	0	0	1.32129955134306
0.543882889741995	0	0	2.38437667485767
0	0	0	6.13870271437051
0	0	0	0.117590009746355
0.338843420994562	1.32295827840171	0	2.92812575966291
1.4425234482065	2.24196953493398	0.8643365486809	3.14613962834288
1.46262674271229	0.063606174551917	0.6786417420702	0.10160518526737
0	0.170149715467342	0.116076035302105	0
0.910613032867498	0.288669700255797	0.242881047371887	0.424593199035228
0.819103662299009	0	1.51527507256702	0.80634623126097
1.82126011176677	0.0404444741950599	0.0483361830856241	0.146885148219872
2.77991434466735	0.751703376084373	0.507890179727299	3.55477353845089
1.53139624034078	0.0338645343929967	0.686158624234102	0.751721812764623
1.74892624715946	0.281490365395379	0	0.134339893455519
1.61512132649167	1.35768888188232	1.1785957736878	0.577667257504903
0.0256586466712773	0	0	0
1.19204960633973	0.413033137749181	0.815708151816216	0.0760782586814293
0.397363019773128	0.317294751009421	0.194127776885606	0.826387781346706
1.14976630408033	2.97118230054536	0.885561443780051	1.46534386438066
0	0	0.540830283538501	0.676862609668056
0	0	0	0
0.626603568331996	1.04064001514829	0.827578294672921	0
2.00343190287294	0.307004173280493	0.968239069880102	0.23694394638844
0	0.0554846225356133	0.381376774784109	1.24762126289316
0	0	0.838434677707247	0
1.78706514775924	3.86375215607877	0.97876455906822	1.84937797625347
2.12476319755662	2.76060726824177	2.17010318834	2.21426758290574
0	0.00944763809047738	0	0.0204508169488272
0.94943697700846	0.103787886443721	1.65082998038235	0.591519859732533
1.561040048131	0	1.34761201139963	0
1.00182687543745	0.687069050619869	0.907887226192078	2.55749096122999
0.312811335047744	0	0	0
0.287424832971341	0	0.304059413527513	0
0	2.17373475774253	0	0.64957713619131
0.756056750444452	0	0.187781304355622	1.66567571012928
3.23431434708348	1.3966373507173	1.45590533645447	4.22713926514721
1.46324854032802	0.921159182286653	2.87822114232915	2.76604495456719
0	0	0	0
0.0763076188201576	0	0.153786116742746	0
0	0.0369663582136127	0.0605226451869163	0
0	1.04824882787678	0.0539429601537389	9.19254784827746
0	0	0	0
0.20769596534174	0.180280005792579	0.410971183063256	1.43344399439165
1.79597205794211	5.04893885497284	1.34654792834678	4.09264589885166
0	0.0760564444052819	0	1.17664215673206
0.536455062797133	0.231555876083688	0.390905847520833	0.837936150061604
0.310266325235637	1.64048053131918	1.16064867345768	0.623657509048834
4.47090922085502	1.46782955980384	0.485983216810416	1.06192240202769
1.05465967595055	1.4421916588927	2.01497435763306	2.10256504119032
1.38639535503116	0	1.94916296549368	0.190622245372225
0.680125394493151	0	0	0.238295590510459
0	0	0	0.0714921196638121
0.582959433474141	0.480643995083271	0.673824307232379	2.1036120727128
1.8666847826087	1.23044305186413	1.52817352436273	1.65694820379313
1.52433371958285	1.19482380658611	1.19259899293865	1.48340731942692
0.0639837931368018	0	0	0
0.913641924942117	0.649564864525584	1.08073345774142	0
3.69730941704036	1.12638658523182	1.56629085810325	0.913157544466784
2.3196327713494	1.71887319099399	1.56443406117763	0.931774777070064
0	0	0.284670981661273	0
0	0	0	0
0.450058675155455	0.310670569142038	0.00762742638582091	0.391807412012572
0.0414838176059606	0	0.243811457998736	0
0	0	0	0
0.0919170224048077	0.664150641868094	0	0.599300921512552
0	0	0.589002693729249	0.693998063316481
2.97623306350374	0.680158556058341	0.0275872784819218	2.1596841522909
1.22520403308728	0.0521953800035267	0.661441985555034	0.0200803803650657
0.0833531227736879	0	2.16957054198442	0
3.11509044310056	1.60899073677789	0.756230762712998	1.9951869110294
0	5.44943789639873	0.407674017398681	0
0.808667451676884	0.579025224454895	0.633287959306662	0.0405467608028967
1.60221787506859	1.11153130623075	0.414261195194258	2.31714091701352
0.040379766782225	1.24481838923492	1.72495688629876	8.52718804701175
0	0.0716316427628802	0.279757014279501	0.574607358525415
0	0	0	0
0.885845999344249	1.3966961176568	0.912815400737787	0.621412025342664
0.0416527447917137	0.0313107716481147	0.883695150291731	0.829363141741071
0.920189030902504	0.74140560899995	0	0.44204316660369
1.57693756946307	2.14062980447483	2.0125754267638	2.03200749265922
1.24793568690992	0.0431974866916834	1.23440256014647	1.32812845205141
0.0319340046329126	0.0239286413730482	0	0.0490338091471759
0.0217403966382298	2.65322051123939	0.0709974249638614	3.8291811676602
0.396585791624051	0	0.531417403762302	0.946831800136941
1.58846518391566	0.262389928179	0.39240665333766	0.884236108364643
0.43814708641261	0.967492784455074	1.71921409037249	2.79661244574326
3.00226619577692	2.26137716515384	0.694593507723837	1.61758310932132
0	4.06280998990475	2.16723712144188	3.02179932645534
1.72782131238879	0.571435803710997	1.01481269155293	0.431243562909067
0.031052364776835	0	0.5695454597137	0.0949947071556096
1.1145885351048	2.59012391898469	1.42009683056763	3.04626169574053
1.29172926113263	0.979224491486806	1.09454419889503	0.600901741293532
0	1.22919715270716	0.0311887246216578	2.68147407715156
0.528043378827001	1.40208692356969	0	0
0	0.596885282756647	0.0433403805496829	0.106030392628756
0.89637335992984	0	0.347177856170662	0
0	3.27661665445754	0.261007550084195	1.73896815322558
0.760229601755623	0.0825921787709497	0	0
0.609028122182835	0.0853433887618223	0.0860907442980439	0.173857050869285
0.281965492697981	0.492346054058325	0.60915657295255	2.52827219470862
0.456624560189191	0.722931018280915	0	1.36610024763043
0.665991023599247	1.1272949226593	6.32249454267627	0
0.0690931484674667	0.167627969090343	0.925638237876242	0
2.12896588173475	3.86276944654224	2.7526758448568	2.80387183516382
0	0	0	0
0.0514112027789839	0.855182449444864	0	0
0.0197820436941921	1.58194968106044	1.09973093249852	0
4.74683740860131	2.46035239925698	1.68360564769715	2.75300691157689
0	0.0331066039222133	0	0
0	2.84406671003385	0.454019719636088	0
1.21262540541183	0.546600269042361	0	0
0	0.749943340636096	0	0
0	0	0.466144472066047	0
0	0.057886094992478	3.91566489153418	0
0.0263852511898288	0.741969289631188	0	0.113138632488682
1.68948573550343	0.726298636467367	0.615592497044763	0.856122857021313
1.68836700243406	1.05763474459463	1.21955687086909	0.791940489454205
0	0	0	1.05788453116148
0.705909732016925	0	0	0
1.23274328106418	0.271756823151659	0	0
4.61037239864206	0	1.29223408063657	0
0.0673998831253652	1.84790563456979	0	1.28383989766891
1.95070337579187	0.892223421287737	0.951742745181106	1.63986451332038
1.55670453338996	0	1.08951389947101	0.869095440709764
0	0	0.882886423410623	0.533172941045712
1.69751718963986	0	1.55600143986561	0.509037298318585
0.415651393975633	0.0275920403749099	0	1.39137296965982
0.635528021701724	1.13125848800362	1.41705261014533	0.292466765140325
0	0	0.010050999516063	0.0149783197529901
2.32541255843881	2.0378572973248	2.19122665934411	1.95817052835917
0.773423861038268	0.430848916774575	0	0
0	1.3039309683605	1.18206496468348	0
1.56389732266078	0.659834217955957	0.629299431680448	1.01154806801641
0	0	0	0
3.39444308032289	1.36435791053982	0.944830874743826	6.80144202163032
0.553105514624696	0	0	0
0.717965817297867	0	4.66697769898293	2.29567319592733
0	1.38148596555799	0.363531175691129	0
2.01861865041253	2.23455745035573	1.75611642949547	2.13699688103371
2.56475824862576	0	0	2.28628837209302
0.900923809778682	0.0988212580022356	0.0676507736354146	0.0720131731414283
0	0	1.8153442858876	0
0.336419439074847	0	1.66710772364511	0
0.712886409736308	0.45709464884378	3.20932908008124	1.19807342414657
1.1046257426137	0	1.17604315002169	0.482726252979017
1.27368105691678	0.240930314178454	0.441986377646995	1.41459917964239
0.77373633187115	0	0.924627411770673	0
1.12293790607138	0.723033333513915	0.758012602296561	2.49760104402564
0.810749960730471	0	0	0
1.91782387759028	2.80446438796864	2.36781430455145	1.55039821550001
0.891599184875938	0.053445696982963	0	0.0394178977917378
0.91516228768519	0.59501044002784	1.55015064851366	0.0812097622447269
0.857167277689606	0.213748027946811	0	14.228950729736
3.49437652881441	0.0295235863497379	0.8638645827978	0.515806777116321
0	0.118239663364543	0	0.241261031195321
1.18392249067618	1.59657443735338	0.723173494781414	0
0	0	0	0
0	0	0	0
0.618172392741358	0.178591149863314	0.971542975692203	1.17570829578545
0	0.549612620566176	2.4855706946616	0
0.470551723165037	1.00093145423845	1.01123595505618	0.865671593255614
1.71811503930581	0	0	0
1.58019065539894	1.80869024278619	0.986575015545957	3.04350828729282
0.341545926813952	1.44650784637621	5.70366722548198	3.09411395345563
1.35997086685037	0.102770667068213	0	0
0.762240002848065	0	0	0
0.73096746875365	2.0292054107654	1.5137017368792	1.33255766203545
0	2.17058033805017	0	0
0.920430039555087	0.94770869457518	1.95096842983848	1.83782047042868
0.924421935937009	0	0	2.17590596884111
0.00679675926177155	0.0695812634406078	0.398322455364367	0.58204690995472
0.640256142422453	1.59002643474583	0.0616810251212626	0.0568912902703578
1.07286555170291	1.37113021432659	1.25810136824182	1.84146057291713
0.104075075552728	0.115517378885674	0	0
0.936538836772983	0	0.506059686487694	0.0490674851339756
0	0	0	0
0.692878452678217	5.99779447802647	0	7.00248277791377
0.779279304004172	0	0.113394285524822	2.00310851008058
0	0	0	0
0	0	1.99040656702548	0.21614812704005
0.938404689431499	0	0.0565034681788264	0
2.18194653198567	0.790264097846087	0.938710294544862	0
0.0969682568211197	0.197957125383575	3.74278281695181	9.90877497827976
0.728292445636454	0.550604382989439	0.654282334024015	2.91383071666028
0.239059222923889	0	0	0.319607328978122
0.0402367166897702	0.657709754721267	1.4647219277363	2.38456721642877
1.57399829662519	0.578386471391173	6.36854413601877	1.09754394069381
0	1.99079508987397	1.20654522766009	0.225481046903973
0	0	0.173157093037239	0
0.705738886964013	1.01667657214015	1.18989539982857	0.788225167153781
0.989763358703075	0	0	0.82214831540006
1.35746873599739	0	0	1.13090842624749
0.920088657233716	0.36114102640423	0.740306606141046	0.614672330235475
0.940953687692655	1.15245414575122	5.6297915719918	1.26667534496225
2.3444819336871	1.02666194864536	0	1.42631268899973
0.0503239960608382	0.738619028985943	0.503981876314158	0.0476515766164207
0	0	5.01849809675897	0
0.306579995337814	2.46189082199528	0.929853054549702	1.2989465779428
0	0	0.105468348062698	0.749274499590743
3.76379211004688	5.79165307016629	2.90940144932809	0.584891593109949
0	1.43851936681505	0	0
1.35554991017801	2.90254237288136	0	3.54263834919696
0	0	0.29753238628561	1.64918507925767
2.29004318240214	1.54834710117469	0.965687439523316	3.01496382730455
0.839861193492353	0.283754376272008	0.412007114714429	0.363906508959558
0.0696876870884055	1.12549413791938	0	0
0	0	3.23423031147493	0.435131599370274
1.34202617270561	1.76392788687874	0	0
0.329984847634547	0.0795616106223898	0.101519739949435	0.45150967023793
0.508953524316972	1.89332287308229	0.0804473488141065	0.722930200813945
0	0	1.29806174170761	0
0	0	0.779344448861555	0.628859278518037
1.60036794402074	0.471767786262489	0.39181123638494	0.183684034968242
1.78930373524815	1.53756378569346	1.26683219514728	0.576840803333367
2.54989359926563	3.36236671209813	0	0.699724177420256
0.218601213588333	0.0582268655463948	0.614795446986215	0.0919824203624348
0.399606711627152	0.690724444475144	0.377265252247671	0.572847795700308
2.11335172230639	2.24406748286447	4.03019987867911	4.76536144578313
0	0	0	0
0.00992725391846555	1.31866076291754	0.030748038275158	0
0.691689413011793	0	0.18165548098434	0.586573773448773
0	0	0	1.94064749589887
0.966040500205499	1.03741705334634	2.25327346305228	1.48533380392583
0.745162323661677	1.89498469507888	1.52818905803514	3.67583807083567
0.117236175863859	0.145528090908138	0.73844723796034	0
2.35998301966888	0.563893477774069	1.18219794002912	0.864393602704141
0	0.593172351610885	0.685979460446459	0.929288665675176
0	0	0	0
0	0	1.92814636922157	2.12024209003386
0.713285519183625	0.866721680896309	0.701039811268212	0.696585569593819
1.44481532918051	0.908750468106354	0.00696499802594857	0
0.776905347434356	7.6649003271736	0.236036911121904	0.277486266104993
0	0	2.69442760351851	1.67745068185372
0.734455973771108	0.658410101819255	0.46602566193914	2.24480592688034
0.272515259042563	2.06588422128318	2.04919885682677	2.31426525865277
2.50812187891017	0	2.00699629607855	0.184036292300147
0.56285845278155	2.49426980254982	1.75137838863061	0.739491322295708
1.83968411321133	0.732228726170067	2.41438776923455	3.99429098146938
1.00948899773375	1.21500076924594	1.80138467103547	0.505746285142041
0	0.0894817796634398	0	0
0	1.17712622962374	0.605602998429999	0
0.616669686537416	0	0	0.568607521417163
0	1.49619155307596	0.336784685658848	0.903414587320167
0	0	1.18013657760392	0.467966642354368
0.434761746486129	0.787282661036411	0.632224241496729	0.5452657963299
0.371759988543606	0.430266232341184	2.07152977849147	1.89929368876737
0.106968921096085	0	0	0
0	0	0	0.467931714616065
0.849682366448813	0.561547508821101	1.81874633796415	1.65798549511063
1.88159495304288	1.03439428281785	1.31104488056922	0.867171290814458
0.764883950736304	2.22766596673912	1.26027970641474	1.73947320376425
1.18284931718978	1.25246647980811	1.43739941645187	1.8520065552802
1.26578726846439	0.744641011707751	0.70812664665047	1.10639555314893
0.0988541417999522	1.54518241008993	1.0348490948304	1.34633781172948
0	0	0.92016104417087	0.332786435606533
0	0.697905001431547	0.864392474140832	1.11516323212795
1.55105040844048	1.34122975531739	1.7119708421713	1.94953828699449
0	0.913592025810663	0	1.44667646280358
0	0	0	0
3.60567238739828	2.77768751618911	1.15357572861364	0.0935399004374717
0.84905084228205	1.06378390648054	0.0700060868058487	0
1.46800712424746	2.03578155539746	1.46387265081699	1.31286766805643
1.34036605521435	0.818356008864895	0.853997311655892	0.859392680396507
1.38933198965866	2.64200251781962	3.53172479582634	3.20214018229602
2.38091808848512	0	0.207729787543079	0.831115980591642
1.53796652102964	1.19876807295692	2.04632941364531	0
0.530376683613361	0	1.25244747699625	0.808462631165916
0	0.33081663158537	0	0.533518452796487
0.0907204970820598	0	0	0
0.0302727903427224	0	0	0.78817889358481
0.288379991310935	0	0.150163232045756	0
1.32852407331839	0.8191391889599	0.307131269959421	0
0.110230106214901	0.0554582567995557	0.444716071182967	0
0	0	0	0.017572499657122
0	0.244454782898569	0	2.12845932281083
0.441783851749633	0.50086331386953	0.464595504595505	0.0219618542232824
1.41279163214464	0.181016400899649	1.37969651688192	0.428597015702329
1.06644185683026	8.8176532769556	0	0
2.12699978646167	0.320407928094031	0.417733849490706	1.01285757050868
0.890729844856325	0.929062365213502	0	0
0.232251851642049	0	0.562364086916943	0.728096377283937
0.0662691734595495	0	0	0
0.556415536362448	0	5.77631487059634	0.180555889784623
0	1.58861492636108	0	2.32094006985125
0.611167140368571	0.630049510824425	1.24233461063432	0
0	0.834845148551813	0.149746624263594	2.5714653223516
0.0878889856052486	1.43920876066328	0	0.456783556474438
0	0	0	0
1.45375342795285	0.597154184633044	0.162054670855451	0.0545615112885885
0	1.88267986097198	0	1.4826346417584
0.841302132896644	0.422337927484176	0.462804414992666	0
0.333176288762589	3.17968349329621	0	0
0	0	0	0
0	3.10879290549903	0	2.28774027222073
0	0	0.13909425039196	0.116080521376925
0.855352279908842	0.755438807628217	0.910933231736356	0.893104259035335
0.990926662047336	0.641767599850095	2.25303992345829	2.01727444934295
1.8285994538378	0.928660725771963	1.76303317535545	0.047584651752832
0.0995186297740545	0.890519910323476	0.0678592343348321	1.92409156230753
0	0	0	0.0639682163620127
0.96756783919598	0	0	0.673308843822267
1.62693633884	0.717663881471272	1.01892259450469	1.35291835381425
0	0	0	0
0	0	0	0.0354025491337075
0.578138676326577	0	0	0
1.99545143448588	1.50383005800152	0.473583262846729	2.45865075304719
0	0	0	0
0	0	0	0
0.381442863682627	0.477693212720385	0.141651170256146	0
0.812332113323	0.257726946163295	0.414770431788376	0
1.129055016087	3.39240342234898	0	0.268740658171408
2.03830124442357	1.31254857093515	2.62495293248077	4.86088833180974
2.94653005115996	0	5.00976880762178	3.32813029513669
0.724031545172223	0	1.52227525855211	2.49876655660556
0	0	0	0
0.792880265000539	0	0.146322417658462	1.83196541110948
3.18571026525012	1.0576917025896	1.29473526633389	0.538592856520856
0.19306968508546	2.23516658070556	0.769773964529481	0.75683550415327
1.77216430043655	1.59007626310772	1.16988953424255	1.76968832635113
0.814170474069851	0.865363330901366	1.20512187535486	0.561650107991361
1.07615267718572	0.756608754188381	0	4.40508437305799
0.388408259784099	1.82893456586129	0.607787805537785	0.866079931863055
0	0	12.2024223481149	0
0.507480561881717	1.01768267196113	1.11504293454427	0.911490554670191
2.94392409839158	0.561910782725513	0.272516089032979	1.90532743533032
0.140727452678461	0.353205372653701	0.17336598893585	0.108922851072049
1.22191998034318	0	1.61512798949117	0.837410170838958
0.123398766124509	0.387649832414929	0.0559405846077477	0.469650934404735
0	0.283848851501449	0	0
3.78158907803262	0	2.96573485622861	0.071426258963692
0.639355058516405	0.108690858413012	0.499776976057724	0.152714026263588
0.457244702296081	0.573364483075652	1.08940190258835	2.8740839452721
0	0	0.0106105393766878	0
0.653531149301826	1.49473256730608	0.836978582246503	0.133860233789522
0	0.891737364188143	0	1.46843272770321
0.0403921904435691	0.988364265794788	0.043180230353115	0
0	0	0	1.40974495362793
1.83477715753314	1.89464414799238	1.45236855368062	1.46049423056415
0.705526507655453	0	0	0.044250028318419
1.79402731155628	2.29223182150642	3.01150162019727	1.86955038696915
0	0	0	0.316157875122811
0.949281080719588	0.301466892551198	0.829276538201488	1.11585156058
0	1.57020177603623	1.03443695707999	0
1.29927876489707	0.68853379340563	1.94723186399649	1.99824160795184
0.598436039222223	0.243715601482646	0.799387978938078	0.256172707940534
0.214064650193707	0.154669421487603	0.238702765181826	1.82493169487918
1.24301437053322	0	0.461626276341689	0.0730178810145435
0	0	0	0.0197808559910799
0	0.268317062149987	0.0666633058382804	0.226922380310318
1.10447785896937	1.18457996749239	0.756483729966003	1.19379761777015
0	0	1.9393523451864	0
0.331807739477864	1.08480891527774	2.41812982415153	4.0496504779313
0.267539426106617	0.167316421196079	2.24692233835014	0.173300673749375
1.02149155033064	0.0930428928443923	1.09777241303632	1.06907737745285
0.389309812442818	1.09486980083334	0	2.08566020522442
0.173871677469228	0	0.941950327830671	0.114157853629705
0	0	0	0
0.648245164613237	0	0.170176290317687	0.272611858850318
0.0567311772411121	0	0	0
1.11338008557179	1.13916318819874	1.0380905539116	1.93837455250238
0	0	0	4.84519310235957
0.77197244442902	0	0	0.0320598054041715
0.0215040588145198	0.743102184147565	0	0
2.59001164983912	0.441261438781644	3.33238319742114	0.128814966673191
0	0	0	0
0.132364274450755	0.698265195118574	0	0.1103065419566
0	0	0	1.75034614539327
0	2.68832443039355	0.0378541167620217	7.62070307940058
0.0267345065848026	0.0432349326023565	0.0917701441131152	0.0591722934689182
0.76997174336508	0	0	1.08301001614356
0.139706092343094	1.75974015768657	0.715734569689945	5.10205037938342
0.45407466296276	0	0	0
0.0726864940976971	0	0	0.02806652276195
0.0374657725621682	0.530986037911771	0.535164553250751	0.608389896350405
0	0	0	0.0743205371304545
1.53447934317981	0.968748525617063	0.971419641297653	1.25322101090188
0.402421375699585	0.165138456486043	0.876118170155182	0
0.287607155046074	0.850757029560202	2.38533208936406	0.958410185163006
2.14576778406156	1.57605361712026	3.69911386082416	2.45722944470613
0	0.198160873080032	0.106590140412012	0.38177373787004
0.383872192125876	1.37519120589928	0.50938930093104	0.387888421742902
0.764231849235757	0.200712438046089	0.8733338013119	1.24215602775711
0.581147862135211	0.612596185405346	0.694178193339	1.42138087090899
1.75742802717882	1.25789266500459	1.73440693517259	0.318526575561325
0.122030882081665	0	0.0850569598763625	1.1151096138303
3.04227348737516	0.732115984551361	0.153585121513821	0.444979541305579
0.662833593331626	0.0532281935726421	2.70561271687213	1.83888324089491
1.21895775201783	0	0.655483816770075	0
1.66576148633313	1.16194128409242	0	0
0.491379352629849	1.18583773004861	0	0.339752387690131
0.769706524959997	1.23608062543999	2.26969880201051	0.0177534956418886
0.788223293611552	0.00940066371421982	0.0486575973511841	1.24197302553965
1.04013758690018	2.12672717479127	2.0965405006802	5.31166389471401
0.649262047386631	0.437534357088583	0.0926957807914608	0.0399877440161197
0	1.7159496933234	0	0.0857680167556565
1.90094931269777	0.86379127566846	1.66311293179482	3.66581523321637
0.999413298565841	2.90384434627315	2.099914814528	3.16368632898614
0.745231402339224	1.48042911448708	1.41955663618376	0.257985439344848
1.3804101901096	0.0954843141313962	0	0.0440337832717229
0	0	0	0
0	0.38492864641617	1.59367396593674	0.260732704596355
0	0	0	0
3.51117983176167	1.45056517948524	1.41110197251661	4.0077718411923
0.175559710332375	0	1.56213912242096	1.90699240873699
0	0.0911086329761192	0.630554364007974	0
0.196639713035019	0.686179492149641	1.87486208728343	0
1.7725371101386	1.98999902248289	1.33928104032737	2.5546176610393
1.15629959632096	1.51480097204433	1.34287396350706	2.03423821380688
0.442455471791898	1.32220749982411	1.79460937443982	0.555717789053391
2.35465597622215	3.91787382630166	2.69794868612233	3.81032727031883
0.617808198616052	1.24210460616652	0.756600608809095	0.880728433913365
2.20546950993199	1.09100535325607	1.33572268382337	1.66921708417248
0.155686117626428	2.63783986389494	0	0
0.1499268709872	0.16536256356889	0.0263524642087926	0
1.5302575019469	2.19178051042528	0.884181400028748	0.766459224897368
0	0.510027163948492	0	0
0.262174257516693	0.0873687802144915	0.5218257936809	0.741183706943685
1.34347221172975	1.49093221878975	2.19984176646168	3.15076467996727
0.0171129563209355	0.256868008373897	0.641219192761043	0.554027393102402
0	0	0	0
2.3345143953694	1.20335997149094	0	1.02094040213107
0.329769332465124	0.503371932666419	0.823114941988481	0.780917459822125
0.499059984075024	1.11654923918835	1.02370484099844	0.411946997221629
0	0	0	0
0	0	0.234805361733382	0.275908195298895
0	0.967527248622627	0.0213441862832657	0
7.20752776171985	0	0.0161082573920566	0.120346373518393
2.30723982556034	1.61354449083914	2.05508597847197	4.83780396782249
0	0.388052215375396	0	0
0	0.669054249264667	0.0534221409321561	0.0122419651601033
1.02585889154009	1.17083023280536	0.151154527611267	0
0.383552001039642	0.0657868316404081	2.2565057273898	1.54578840223329
1.02686025408348	0.412088202819922	0.985536385722663	0.447740550360232
0	0.397672529479493	1.25815499104876	0.297887732604898
1.9364360954921	0.871186900596572	0.310809124208794	1.39736479353371
2.10573202330328	0.881364129678586	1.19197960793927	5.98844158279678
0.498110162041527	1.22654837978422	0.993473328728931	1.19698841244633
2.44665803018102	2.28938011538978	1.58625544822309	1.25159424779903
6.35743764797457	2.2759337065986	3.67253834007761	5.44634662824294
0	0	0.654625181174082	2.68830306561012
2.51304737335988	1.81273146398609	1.54733506358259	1.60894060764991
1.97152665456346	0.623360764070721	0	3.6920169197038
0.57410962110825	0	0	0
0.238547968885048	0.0225530271174175	0	0.10376700434657
0.0519319390287132	0.75536390704913	0	0
1.26678218207305	1.67858348112672	1.13110539845758	0.222380012516247
0.191637781629116	1.35042601082333	0	0
1.11294089486282	2.55753033206708	1.02316779743711	0.626375381016199
0.475097093050833	1.84333876228248	0.780206051468523	0
0.0195890317970704	0.066173302893111	0.0212094179187897	0
0.974385827977493	1.88083400599631	0.505844955405083	0.632237159992042
1.26913974170496	2.23850858953913	0.0278792271878224	0.961417663160928
1.8913710870407	1.79203495294251	2.00293558100566	1.49937570254127
0.061736483827482	0.922430903729879	1.53670363366154	0.302186516034
2.11895280614028	0.518271586383107	1.19648870496851	0.653024660291897
1.42473573969701	0.844551160281446	0.668268040499445	0.430651281654147
0	1.69147616151219	3.04272474998691	3.50253288098926
1.06384981883541	0	1.40555705251145	2.75701752778236
1.02280320409161	0.867297108412684	0.857754279057263	2.34521418901746
3.89425907524745	0	0.143387724660611	6.67269600662378
0.917056905269851	0.809319705614635	0.0927159574708087	0.805253613312836
1.20574196430671	0	0.0723069814556473	0
0.173130867482911	0.626602348774835	0.203350484842392	0.536550028430815
0.523560949895213	0.220306762844718	0	2.34088597512407
4.18125660973457	0	0	6.00128159048666
0	0.848921840896159	1.18563207206205	2.63635249641507
1.19191928412241	2.58774189372856	2.00200220242266	1.53247179433327
0	0	1.14126267543485	2.02131539741401
1.42487163497897	0.650328103823165	1.32632996472495	0.749161674126247
0.979062842380345	1.72217090840298	1.21637867609945	0.615089914853208
0.0262633934826373	0.282552855050006	0.0698120201355155	0.494916412301614
0	0	0	0
0.545540835707502	0.0502388318072449	0.387120846541662	0.448760145113489
0	0	0.178714335234884	1.31972625478022
1.09417377749345	0.344642423804336	2.79232735759953	0
0	0.032069136059557	0.650714404179451	0
0.804770047808861	1.13856913226916	0.0717081156436049	0.0650131746706332
0.102901505802679	0.0127828395483185	0	0.0277509580951184
1.1997151872877	0.730529784097806	0.93750681519366	0
0.0439861029298656	0.0216184421129596	0.787419112625877	0.595386806190615
2.74648840169245	5.56737865929246	0.226908003491892	0.204533641757079
0.310162117944523	0.191442677824268	2.09216161021887	0.044429069097527
0	0	3.71224613206295	0
0	5.0477318800516	0	2.16998603722835
2.62390660718422	2.18119942317588	1.52021572637619	2.53194219170808
2.4048379850944	2.33917374373929	1.60585526430985	0
0.740226014433792	0.317065150669643	0.0614823361612519	0.03033590417267
0.858856853068141	0.0834205520261297	0.0485619101496907	0.06507315201228
6.0958135560332	0.998285515337249	3.88071594585763	3.10418735977009
0.46726582669362	1.08048590364951	1.01840339974138	5.6359865493682
0.813153038884263	1.27434625944907	0.0164351759442088	0.498797338068567
1.43158392028861	0.613954636731738	1.54099036108475	0.83706130593335
1.00941543523692	1.06621077522848	0	0.782551027927198
0.0824720620535283	0.023645868855844	0.0299958911737035	0.0500675976082242
0.563726153429847	0.714771524312106	0.481828191844618	0.44492894218364
0.0855735823326641	0.618888284367066	0	0.206069336578266
0	0	0	0
1.44581812368442	1.91633572540003	2.48528310036919	3.55840840580548
0.741729637781734	1.8324612375103	1.71426237664199	1.04676922731028
0.622962860016273	0.633504482892219	0.917042648116572	1.0848349396676
1.15446967088956	1.04628217109388	0.793106550463874	2.30178226224716
1.83200041171324	1.30177488691412	2.23886903980818	1.06821250888415
0	1.0027114934858	0	0
0.765641180248791	0.988711478887585	0	0.204152480884077
0.0290628987287935	0	0.0813993057918737	0
0	1.58730259553622	0.174789442153857	1.07418947097231
0.146227152007499	0	0	0.211571454645008
0.698045817036623	0	0.688928377475911	0.910111440362136
2.15668002019139	0.356727000054867	0.484163863190356	1.83992594249033
0	0	0.568099142337839	0.0431140288283145
2.23137681989	1.25558807094927	0.971252071988168	1.81124547847863
0.455922641805632	0.456977723602846	1.055953090068	0.524020065464546
2.65054291716302	5.80075592080169	3.84129966708707	3.95299303526398
0.462445004221205	1.45256238882632	0.508242903608581	0.670028935441487
1.5593420416816	0.4670827226757	1.75776785785842	0
0	0	0.0812293208718491	0
0.0810714709019794	0.0171729340656171	0.0970319740286166	0.420219219257039
2.56270031178065	1.57253954933727	1.23351297682434	2.21751141136666
0.866246562369097	0.0927695172026831	0.212571674193433	0.209377137949606
0.473461814151869	0	0.0337561960712319	0
0	0.265261937521146	0	0
0.199910377202082	0.111769302342388	1.41592070044023	0.713436252377509
1.38404331725406	0.275158075927344	0.33069641563854	0.754724180536376
1.01508665828883	0.100132181639603	0.142872142043145	1.05686884124181
1.35680052597886	0.742228267760176	0.747291594409875	1.678131204886
0.326504703098852	0.787772363866025	0	0.169332332530659
0.0664870119688496	0	2.33815525908009	0.0462432837135559
1.18396881420882	0.792229011911433	0.0958694559734966	0.0345134800293831
0.571058983329099	0	0	0.00970361912648021
1.81941733678615	0	0.946614134299343	0
0.715219685246532	4.21707624808672	0.788713602945813	0.545116580106398
0.622371456524102	0	0.0339257188989382	0.155468799863838
0	0.0641512934032927	0.329345136304195	0.0377928437395574
0.629618567861194	0	0	0
1.04138449050949	3.22563036054865	1.28008249323298	1.67591716769037
0.383629369883139	0.0334601299525173	0	0.562067280966258
0.860396367038782	0.571151880346479	0.138377389128467	2.27159277741966
0	0	0	0
0.971395310161317	1.10486291533238	0.745867465187105	1.81288683034799
0	0	0	0.366616179269098
0	0	0	0.310564290157754
1.26396583429937	1.97303294366097	1.29534721190304	0.567707253395094
3.02151241097391	0.0356604183323956	1.224982764005	2.47599711880963
0	0	0.82612016293279	0.885323513940032
0.0891636547944427	0.42623402794139	0.0394314004764245	1.00815672752217
0.328267820321781	0.881194183530453	0.0731972895975095	1.0682337819152
1.21285011874822	2.03963598508691	2.12602059865931	1.8912860046032
0.0226782577761967	0	0	0
1.78737663258673	2.39870612195999	0.812153577496696	2.05703482887438
0	0.401473650928936	0	1.08639231468259
0	1.63293668577597	0	1.52955396916298
3.3134187305468	3.85130855900376	0.357239831937577	1.49407317148648
0.0506272233664108	1.24415452389021	0	1.31953136586089
0.75656876379748	1.41718153753356	0.647772996712489	0.204692056869734
0	1.82221992685068	0.0133219567690557	0.0145173081482652
0	0	0	0
0	0.110208389160057	0	0.567794202308861
0	0	0	0
1.43817706387747	0.0299176356589147	0.838094759268221	0.479960652051714
3.89796088686121	3.85195879331129	2.32364437584026	6.04173897837765
0.0646218562690699	0.815133204013564	2.50035953003319	2.52580052200445
0.679054836681338	0	0.0194610506423419	0
2.2146473064396	0.9974979896298	0.728977082684567	2.41266687654071
0	1.99040824393768	0.975256332367511	0.0933564846578495
0.457392151721385	0.377715938930588	0	0.0276056735586762
0	0	0	0.256148161437453
1.75241950712869	0.449293467462074	1.28043816111327	3.15099176195104
0	0	0	0
0	1.41538787846651	0.384353368856133	0
2.71258917101703	1.25308666369017	0.398511141458215	1.49126202247847
0	2.28078391873647	1.66055198805572	1.20193739854401
0	0	0	0
1.33583561587554	1.95029399512578	2.0096964354581	0.68326643085198
0.0410276640860003	0.448558170179654	0.537764241673604	0.0459964083973313
1.22564960511244	0	0	0.0132465052364617
1.03588786983782	1.2591745001322	0.0351381290210127	1.18144797696268
0	0	0	0
0	0.466881548157545	0.054197176665382	6.31084159330173
1.49927082514649	1.46527272677369	0.112115204723531	0.803132495784549
0	1.04560288325552	0.0457403270240265	0
0.137091832268231	0.141305678910495	0	0.206713626812217
1.70183354500258	1.76169735005898	0.0999498284675987	0.883671503341974
0	0	0	0.233607062243262
0	0	0.0166353367823932	1.42223631816089
0	0.0392661683051156	0	0.170596748791962
1.19885514191539	1.26638085635338	2.04468784740507	1.5043291623444
0	0	11.4762260205948	1.81749846409599
0	0.109242126243745	0	0
0	0	0.166167372191469	0
0.177869864924095	0	0	0.704725130705599
0.262524040310793	0.998601895734597	0.0734128244362965	2.71533362792753
1.45841315763882	1.7440156402737	0.224142724745134	1.71159180605149
4.085282645187	5.35075548268643	1.9053166928765	2.9641512353639
0	2.39163978461652	0.916279683377309	0.219728517088626
0	0	0	0.101606805293006
0	0	0	0
0.739685144124169	0.670339311273891	0.394148093043796	0.871639890401427
0.093143407700739	0	0	1.15050036612155
0	0	0	0
0.424511378065258	0	0	0
2.18181570508273	0.229704294163024	0.526498961783464	0.251320228839666
1.1492244724956	1.39556793898537	1.09976218131434	1.38702501322884
0	0	0	0.0604455174417955
0.125483142217797	0.740085384965761	0.749192616515066	0.0404346678820735
1.42916783673994	1.32148806080816	2.23045478187374	0.226839886941775
1.52064416935363	0.201481398300615	0.740228171962882	2.24161556046677
0	0	0	0
0.0358153767690935	1.20838752056903	1.25576981986638	0.97105063476823
0.0293172762520771	0	0.0193281682210962	3.41205970149254
1.57512030798845	4.09741546526868	1.75297720549852	4.29786167844283
0.738846222998485	0.0281655629139073	0	0.297330255366878
0	0	0	0
0.349119386135956	0.808526523976098	0.794747517310089	4.78868997573807
0.57884003184022	1.19798787349733	1.13039541061157	0.870009285051068
3.56372354461882	1.17325186791651	2.38813994447595	2.39292493659929
0.0629128027219961	1.46861618574226	0	2.05635655489215
1.64066660355814	0.577886611853495	0.846145531261415	2.60581110788502
0	0.499344132213834	0	0.406324784759672
0	0.715551819382731	0.393453637107541	0.2461191875814
0	0	0.0428970626462178	2.03895581824806
1.42300408250775	0	0.268340106340825	0.52618008492117
1.52027069166568	0.00942660638583998	0	0.390974064937663
0.336597889131882	0.180832045628714	0.894211993759119	0.321556389039998
0	0	0	0
0.0877600227636919	0	0	0.262088063160376
0.0276962781026957	0	0.18498757468408	0.882803508354169
0.537563322844201	0	0	0.32950996788373
0.897912317327766	0	0	0
1.31147437785991	0.242093834448129	0.595484868770342	1.3937436269819
0	0	0	0
0.0913495709609884	0	0	0.387028378026556
2.16655345301634	0.993130032291484	0.529778479624512	1.72254829900656
1.93560780685863	1.80763395424881	1.29572125850446	2.95987352541555
1.21743651119833	0.348870709884015	0.124241482389731	0.597567454352808
1.55509840800699	2.10074249660125	2.09192604106859	2.64680140031507
0.588424216233205	0.079694030039766	0.503641669157127	0.824898034391916
1.88800433885616	0.843120163545834	0.0937937592620228	0.815841624082641
0	0	0	0
0.127038501325538	0.215226890935562	0	0
0.987444557497209	0.94509252654106	0	0
0.0149809564113415	0	0	0
0.25813565273098	1.89782197021827	2.79836636907925	2.75191072913223
0.290095872241559	0	0.665042102260749	0
0.401850186617513	0.0620797294660857	0	0.403026235300171
0.738456788459606	0.444739810752045	0.853248802150286	0
0.453033409855796	2.46742000144084	1.66571425727	1.73564030587552
0.0411160328956304	0.977579926420117	0	0.905830148581227
0.514435186979267	0.47096951401372	1.40871077815453	0.133474542816294
0.438884232090358	0.521861981489189	0.626774416682132	2.22891122002382
1.95738895105259	0.620887589689078	3.05636919426955	0.304993603665249
0.506969628599005	0	0.888186014703368	0.0403907623974634
0.0920951332378579	0.774258479272888	0.239843299461093	0.470510361812791
0	0.0997124335916557	0	0.0552810758694363
0	0.343480401528231	1.44388428500335	0.4787963364891
0	0	0	0
0.213822059414079	0.366181089013253	2.6876978329681	1.41176130783895
0.0111264954375696	0.0188884152406471	0.761875172673615	0.0601387610301547
0	0	0	1.23457422586521
0	0	0	0
1.2355495835346	0.958214474907295	1.35695914853442	0.468977074850417
0	0.842297719566518	1.6110562723232	0
0	0	0	0.0597412525271339
0.0753287544848796	0	1.12949151946259	0.00997708481882855
0.0125871618359453	0.184134582807713	0	0
0.232690152276416	0.454923148448176	0	0.135849848327229
0.0150751058493568	1.28498273980933	0.127113464987652	2.36183098071201
0.102063871037231	0	0	0
0.267637824419758	0.768559684200303	0.93528369860209	0.290964462826923
0.366580710358151	0	0.695243066092128	0.0843825618768809
0	0	0	0.525330935266403
0	0	0	0
0.931073565368799	1.94335004423474	0	1.30229507493575
0	0	0	0.0522077551073409
0	0	0.631850309837335	0
0.834001928750364	0.0656117304460494	0.0715344699777613	0
0.93346645902408	0.334495207257722	2.40910994947159	2.04003480229014
1.99930127006213	1.45898538526954	0.425008640605388	1.07904548495464
2.13929191777579	0.879504492491662	0.466943059564419	0.0245756387083995
0.0449873298920695	0	0	0
0	1.0683071854278	1.66705799092461	3.84903602200507
5.39947254854951	4.61202807296981	3.02290644897959	3.56284377662767
0	0	0.131287614288714	0.545182000192085
0	1.20380626499224	0	0
0.102506259059165	0.109544940716813	0.168821454617782	0.234240170031881
0.0234712518509849	0.765942683013776	0.529011884709278	2.07647989360138
0.0923629304930886	0.681003128013059	1.07934179765561	0.659426702273912
1.08673731473907	2.02632730582737	0.893086369673456	1.09394925859728
0	0	0	0
0	0.151353044851302	0.897376841176146	1.20958795849858
0.729598641488532	1.38351970466562	1.12785710946994	0.448121697865942
0.282428467940237	0.811381123631423	0.0199677053480983	1.41437321552331
2.07932218217038	2.23320768356914	1.00178152428956	0.021314005554349
0.0333463201527761	1.25667395777063	1.15077526588999	0.0185128759681123
0.603258543272392	1.82535200883641	0.747027819968949	0.872894058667277
0.816950967643234	0	0	0
0	0	0	0.161143944927729
0.963822706999746	1.23309465514852	0.0363279399751498	0.0800715426003666
1.45551757840223	0	0.0169750569938578	0.900469095646548
0	0	0	0
0.206319210187033	0.277673456775451	0.315482140733923	0.380938095113871
0.867811107095531	0	0	1.50938104339369
0	0	0	1.37640564301779
0	0.237964670101956	0.125535603064663	0
