# Supplementary material for: Nonparametric Density Estimation of a Long-Term Trend from Repeated Semicontinuous Data
Source: J Am Stat Assoc. Author manuscript; Available in PMC 2026 Jun 3. (PMC13229538; doi:10.1080/01621459.2025.2555054)
Supplement: Supp 1 [file NIHMS2120148-supplement-Supp_1.zip › SubmittedCode/Functions/ComputeEstimatorfTV2.m]

%Computes the nonparametric, semiparametric and parametric estimators of fT at the grid of t point gridt
%Author: Aurore Delaigle

%gridt: grid of t values where to estimate fT(t)
%xx: grid of x values where to estimate H(x)
%tilde W: TRANSFORMED observations in the form of an n x J matrix; ith row contains J replication of ith individual
%zeros of raw data are NON TRANSFORMED (they are also equal to 0 in W)
%Nonzero data have been transformed by user prior to using this code, as described in paper. In many applications, a log function is appropriate
%n: sample size (number of individuals)
%J: number of replicates per indivdual
%trueHtype: string 'Logist' (for logistic H) or 'Fnorm' (if H is cdf of a normal). This is the parametric model for H we use for tail corrections of the nonparametric estimator AND for computing the semiparametric estimator.
%Default=trueHtype='Logist';

%Outputs at the end: 
% fThatNPfinal: nonaprametric estimator of fT
% fTSP: semiparametric estimator of fT using the parametric estimator HSP from Camirand, Carroll and Delaigle (2022)
% fThatPML: fully parametric ML estimator of fT

%H some derivatives in diverse forms that will be used later in the codes
if strcmp(trueHtype,'Logist')==1
	
	Hbeta=@(x,beta) exp(beta(1)+beta(2)*x)./(1+exp(beta(1)+beta(2)*x));
	H=@(x) exp(x)./(1+exp(x));
	Hwrongbeta=@(x,beta) normcdf(beta(1)+beta(2)*x);
	Hwrong=@(x) normcdf(x);

else 
	Hwrongbeta=@(x,beta) exp(beta(1)+beta(2)*x)./(1+exp(beta(1)+beta(2)*x));
	Hwrong=@(x) exp(x)./(1+exp(x));
end


%=======================================================================================================
%=======================================================================================================
% Estimate H  H, R, R inv and its derivative using nonparametric, semiparametric and parametric methods
%=======================================================================================================
%=======================================================================================================


%************************************************************
%1. Estimate H, R, R inv and its derivative nonparametrically
%************************************************************

[xxNP,hatHxNP,hatRNP,gridtNP,hatRinvNP,diffRUtNP,diffRUtNPOrig,Wvec,hfX,sigtermestimated]=EstimatesNP(W,n,nrep,KernType,namedirFct,subfolder,RscriptPath);

%Computes the following quantities that will be used in 'EstimatesPaper1.m' only
%xxNP: grid where we compute nonparametric estimator of H, fX and R
%hatHxNP: Monotonised nonparametric estimator of H
%hatRNP: Nonparametric estimator of R at xxNP
%gridtNP: grid where we compute nonparmetric estimator of fT and R inverse and its derivative
%hatRinvNP: Nonparametric estimator of R^{(-1)} at gridtNP
%diffRUt: Nonparametric estimator of derivative of R^{(-1)} at gridtNP
%diffRUtNPOrig: Nonparametric smooth estimator R_S^{(-1)}'
%Wvec: vectorised dataset
%hfX:  PI bandwidth from Delaigle and Gijbels applied to the non zero tilde W's
%sigtermestimated: estimated constant that multiples exp(x) in the convolution f_U*h^{-1}.


%**************************************************************************************************************
%2. Estimate H, R, R inv and its derivative semiparametrically using Camirand, Carroll, Delaigle's (2022) paper 
%**************************************************************************************************************

if strcmp(trueHtype,'Logist')==1
%compute semiparametric estimator with correct (C) H specification

	[hatHxparamPaper1C,hatRparamPaper1C,hatRinvparamPaper1C,diffRUtparamPaper1C,betaPaper1C,hatHxC,hatRxP1C,hatRinvC,diffRUtC,diffRUtOrigC]=EstimatesPaper1(W,n,nrep,'Logist',xx,xxNP,gridt,gridtNP,hfX,sigtermestimated,hatHxNP,diffRUtNP,diffRUtNPOrig,hatRinvNP);

	%Computes:
	%hatHxparamPaper1C: Parametric estimator of H on grid xx
	%hatRparamPaper1C: Semiparametric estimator of R at xx
	%hatRinvparamPaper1C: Semiparametric estimator of R^{(-1)} at gridt
	%diffRUtparamPaper1C: Semiparametric estimator of derivative of R^{(-1)} at gridt

	%Also extends nonparametric estimators from the grids xxNP to gridtNP to the grid xx and gridt by plugging in semiparametric estimators.
	%hatHxC: Tail extended NP estimator of H computed at xx
	%hatRxP1C: Tail extended NP estimator of R computed at xx
	%hatRinvC: Tail extended NP estimator of R^{(-1)} at gridt
	%diffRUtC: Tail extended NP estimator of derivative of R^{(-1)} at gridt
	%diffRUtOrigC: Tail extended smooth version of NP estimator of derivative of R^{(-1)} at gridt

	HSPC=hatHxparamPaper1C;
	HNPC=hatHxC;


%and then compute semiparametric estimator with incorrect H specification

	[hatHxparamPaper1W,hatRparamPaper1W,hatRinvparamPaper1W,diffRUtparamPaper1W,betaPaper1W,hatHx,hatRxP1W,hatRinv,diffRUt,diffRUtOrig]=EstimatesPaper1(W,n,nrep,'Fnorm',xx,xxNP,gridt,gridtNP,hfX,sigtermestimated,hatHxNP,diffRUtNP,diffRUtNPOrig,hatRinvNP);

	%Computes:
	%hatHxparamPaper1: Parametric estimator of H on grid xx
	%hatRparamPaper1: Semipraametric estimator of R at xx
	%hatRinvparamPaper1: Semiparametric estimator of R^{(-1)} at gridt
	%diffRUtparamPaper1: Semiparametric estimator of derivative of R^{(-1)} at gridt

	%Also extends nonparametric estimators from the grids xxNP to gridtNP to the grid xx and gridt by plugging in semiparametric estimators.
	%hatHx: Tail extended NP estimator of H computed at xx
	%hatRxP1: Tail extended NP estimator of R computed at xx
	%hatRinv: Tail extended NP estimator of R^{(-1)} at gridt
	%diffRUt: Tail extended NP estimator of derivative of R^{(-1)} at gridt
	%diffRUtOrig: Tail extended smooth version of NP estimator of derivative of R^{(-1)} at gridt

	HSP=hatHxparamPaper1W;
	HNP=hatHx;

else
%compute semiparametric estimator with incorrect H specification

	[hatHxparamPaper1W,hatRparamPaper1W,hatRinvparamPaper1W,diffRUtparamPaper1W,betaPaper1W,hatHx,hatRxP1W,hatRinv,diffRUt,diffRUtOrig]=EstimatesPaper1(W,n,nrep,'Logist',xx,xxNP,gridt,gridtNP,hfX,sigtermestimated,hatHxNP,diffRUtNP,diffRUtNPOrig,hatRinvNP);

	%Computes:
	%hatHxparamPaper1: Parametric estimator of H on grid xx
	%hatRparamPaper1: Semipraametric estimator of R at xx
	%hatRinvparamPaper1: Semiparametric estimator of R^{(-1)} at gridt
	%diffRUtparamPaper1: Semiparametric estimator of derivative of R^{(-1)} at gridt

	%Also extends nonparametric estimators from the grids xxNP to gridtNP to the grid xx and gridt by plugging in semiparametric estimators.
	%hatHx: Tail extended NP estimator of H computed at xx
	%hatRxP1: Tail extended NP estimator of R computed at xx
	%hatRinv: Tail extended NP estimator of R^{(-1)} at gridt
	%diffRUt: Tail extended NP estimator of derivative of R^{(-1)} at gridt
	%diffRUtOrig: Tail extended smooth version of NP estimator of derivative of R^{(-1)} at gridt

	HSP=hatHxparamPaper1W;
	HNP=hatHx;

end


 


%************************************************************************************************************************
%4. Estimate H, R, R inv and its derivative parametrically using ML estimator assumning X normal, U normal, H logistic
%************************************************************************************************************************


[hatHxparamML,hatRparamML,hatRinvparamML,diffRUtparamML,betaML]=FullParamML(W,n,nrep,xx,gridt,'norm');
HPML=hatHxparamML;

%Computes:
%hatHxparamML: Parametric estimator of H computed at xx
%hatRparamML: Parametric estimator of R computed at xx
%%hatRinvparamML: Parametric estimator of inverse of R computed at gridt
%diffRUtparamML: Parametric estimator of derivative ofinverse of R computed at gridt
%betaML: estimator of beta0,beta1,muX,sigX^2


%=======================================================
%=======================================================
% Estimate fT using various methods
%=======================================================
%=======================================================


%****************************************************************************************************
% Fully nonparametric estimator (with tail adjustments as in the paper, with misspecified H as above)
%****************************************************************************************************


%Compute hat fX(\hat R^{(-1)}(t))
%Use same parametric model Hbeta  (Fnorm or Logist as above) used to cmpute CCD (2022) estimator of H as above
%betaPaper1 are the parameters of Hbeta computed when we ran EstimateHRRinvParamMultiPaper1.m
%hfX is the plug-in bandwidth of Delaigle and Gijbels that was computed we ran  EstimateHRRinvNPMulti.m  
hatfxThfX=hatfxTdecUnknownUMultilocHP(hatRinv,W,n,nrep,hfX,Hwrongbeta,betaPaper1W,KernType);

%Nonparametric estimator of the derivative of R^{(-1)}(t)
diffRUt=reshape(diffRUt,size(hatfxThfX));
%Compute also the version with the smooth estimator of the derivative or  R^{(-1)}(t) for use later in tails
diffRUtOrig=reshape(diffRUtOrig,size(hatfxThfX));


%Obtain the nonparametric estimator of fT by multipying by the estimator of the derivative of R^{(-1)}
fThatNP=diffRUt.*hatfxThfX;
%Compute also with the smooth estimator of the derivative or  R^{(-1)}(t) for use later in tails
fThatNPOrighfX=diffRUtOrig.*hatfxThfX;


%=================================================================
% Fully parametric estimator using ML
%=================================================================


%Parametric esitmaotr of fX(R^{(-1))
fhatparamML=normpdf(hatRinvparamML,betaML(3),sqrt(betaML(4)));

%Parametric estimator of R^{(-1)}'(t)
diffRUtparamML=reshape(diffRUtparamML,size(fhatparamML));

%Obtain the estimator of fT by multipying by parametric the estimator of the derivative of the inverse
fThatPML=diffRUtparamML.*fhatparamML;


%*******************************************************************************************************************************************************************************************************************************
% Semiparametric estimator of fT: Parametric estimators of H, R and the derivative of the inverse of R, so that fX is estimated by g/H where H=param estimator and g is NP estimator from Camirand, Carroll and Delaigle (2022)
%*******************************************************************************************************************************************************************************************************************************

%Nonparametric estimator of g
ghatparamPaper1W=gdecUunknownmult(hatRinvparamPaper1W,Wvec,nrep,hfX,KernType);

%Parametric estimator of H
HdenoPaper1W=Hwrong(betaPaper1W(1)+betaPaper1W(2)*hatRinvparamPaper1W);

%Parametric estimator of R^{(-1)}'(t)
diffRUtparamPaper1W=reshape(diffRUtparamPaper1W,size(HdenoPaper1W));
ghatparamPaper1W=reshape(ghatparamPaper1W,size(HdenoPaper1W));

%Obtain the estimator of fT by multipying by parametric the estimator of the derivative of the inverse
fThatSP=diffRUtparamPaper1W.*ghatparamPaper1W./HdenoPaper1W;

%In the logistic case also compute estimator with correctly specified H
if strcmp(trueHtype,'Logist')==1
	%Nonparametric estimator of g
	ghatparamPaper1C=gdecUunknownmult(hatRinvparamPaper1C,Wvec,nrep,hfX,KernType);

	%Parametric estimator of H
	HdenoPaper1C=H(betaPaper1C(1)+betaPaper1C(2)*hatRinvparamPaper1C);

	%Parametric estimator of R^{(-1)}'(t)
	diffRUtparamPaper1C=reshape(diffRUtparamPaper1C,size(HdenoPaper1C));
	ghatparamPaper1C=reshape(ghatparamPaper1C,size(HdenoPaper1C));

	%Obtain the estimator of fT by multipying by parametric the estimator of the derivative of the inverse
	fThatSPC=diffRUtparamPaper1C.*ghatparamPaper1C./HdenoPaper1C;

end


%Deduce estimator of fX(R^{-1)(t))


%====================================================
% Tail corrections of nonparametric estimator of fT
%====================================================

%**************************************************************************************************************************
% Detect and remove outliers if any left from fully NP estimator and replace by the one with R' parametrically estimator
%**************************************************************************************************************************

RofW=interp1(xx,hatRxP1W,W,'linear','extrap');

%Search for aberrant values in the tails of fThatNP and replace fThatNP  by fThatNPOrighfX at aberrant values
fThatNP2=RemoveAberrantValues(gridt,fThatNP,fThatNPOrighfX,RofW);

%**************************************************************************************************************************
% Detect and remove outliers if any left from fully NP estimator and replace by the one with R' parametrically estimator
%**************************************************************************************************************************

%Search for aberrant values in the tails of fThatNP and replace fThatNP  by fTSP at aberrant values
fThatNP3=RemoveAberrantValues(gridt,fThatNP,fThatSP,RofW);
%Search for aberrant values in the tails of fThatNP2 and replace fThatNP2  by fTSP at aberrant values
[fThatNP4,tL4,tR4]=RemoveAberrantValues(gridt,fThatNP2,fThatSP,RofW);
%fTNP will be the final NP estimator
fThatNPfinal=fThatNP4;
if(length(tL4)>0)
	if max(fThatNP2(1:tL4))<max(fThatNP4(1:tL4))
		fThatNPfinal=fThatNP2;
	end
end
