# Supplementary material for: Nonparametric Density Estimation of a Long-Term Trend from Repeated Semicontinuous Data
Source: J Am Stat Assoc. Author manuscript; Available in PMC 2026 Jun 3. (PMC13229538; doi:10.1080/01621459.2025.2555054)
Supplement: Supp 1 [file NIHMS2120148-supplement-Supp_1.zip › SubmittedCode/Functions/ComputeEstimatorsfTExample.m]

function [fThatNPfinal,fThatSP,fThatPML]=ComputeEstimatorsfTExample(W,n,nrep,gridt,namedirFct,subfolder,RscriptPath,Htype, KernType,xx)

%Author: Aurore Delaigle

%Computes the nonparametric, semiparametric and parametric estimators of fT at the grid of t point gridt
%----------------------------------------
%Inputs
%----------------------------------------
%W=matrix n x J, (i,j)th component is equal to \tilde W_{ij} in the paper for non zero components, 0 for zero components
%n: sample size (number of individuals)
%nrep: number of replicates per individual
%gridt: grid of t values where to estimate fT(t)
%xx: grid of x values where to estimate H(x)
%Htype: 'Fnorm' (for cdf of a normal) or 'Logist' (for logistic function): parametric form of the function H you wish to assume for tail calculations and for semiparametric or parametric estimators. Default is Logist.
%KernType: Kernel to use for deconvolution estimator. Don't change the default unless you're an expert in deconvolution methods.
%namedirFct: path for the directory where you have put the functions for this paper
%subfolder: name of subfolder specific to the example being considered, where some R outputs are written
%RscriptPath: Path where Matlab can find the Rscript file from your version of R


% Set default values if not provided


%===================================================================================
% Default values (recommended not to change them)
%===================================================================================

if nargin < 10
	%xx: grid of x values at which the parametric estimator of H is computed
	q1=0.001;
	q2=0.999;
	tmp=quantile(W(W~=0),[q1,q2]);
	amin=tmp(1);
	bmax=tmp(2);
	dx=(bmax-amin)/5000;
	xx=amin:dx:bmax;
end
if nargin < 9
	%Kernel to use for deconvolution estimator
	KernType = 'K2';
end
if nargin < 8
	%parametric form of the function H to be used when parametric form needed
	Htype = 'Logist';
end


%=========================================================================================================================================
% Define function H based on your choice of H type provided above
%=========================================================================================================================================


if strcmp(Htype,'Fnorm')==1
	
	Hbeta=@(x,beta) normcdf(beta(1)+beta(2)*x);
	H=@(x) normcdf(x);

elseif strcmp(Htype,'Logist')==1

	Hbeta=@(x,beta) exp(beta(1)+beta(2)*x)./(1+exp(beta(1)+beta(2)*x));
	H=@(x) exp(x)./(1+exp(x));
end


%----------------------------------------
%Outputs
%----------------------------------------
% fThatNPfinal: nonparametric estimator of fT on the grid of t points called gridt
% fTSP: semiparametric estimator of fT  on the grid of t points called gridt using the parametric estimator HSP from Camirand Lemyre, Carroll and Delaigle (2022)
% fThatPML: fully parametric ML estimator of fT  on the grid of t points called gridt


%=======================================================================================================
%=======================================================================================================
% Estimate H  H, R, R inv and its derivative using nonparametric, semiparametric and parametric methods
%=======================================================================================================
%=======================================================================================================


%************************************************************
%1. Estimate H, R, R inv and its derivative nonparametrically
%************************************************************

[xxNP,hatHxNP,hatRNP,gridtNP,hatRinvNP,diffRUtNP,diffRUtNPOrig,Wvec,hfX,sigtermestimated]=EstimatesNP(W,n,nrep,KernType,namedirFct,subfolder,RscriptPath);

%Computes the following quantities that will be used in 'EstimatesPaper1.m' only
%xxNP: grid where we compute nonparametric estimator of H, fX and R
%hatHxNP: Monotonised nonparametric estimator of H
%hatRNP: Nonparametric estimator of R at xxNP
%gridtNP: grid where we compute nonparmetric estimator of fT and R inverse and its derivative
%hatRinvNP: Nonparametric estimator of R^{(-1)} at gridtNP
%diffRUt: Nonparametric estimator of derivative of R^{(-1)} at gridtNP
%diffRUtNPOrig: Nonparametric smooth estimator R_S^{(-1)}'
%Wvec: vectorised dataset
%hfX:  PI bandwidth from Delaigle and Gijbels applied to the non zero tilde W's
%sigtermestimated: estimated constant that multiples exp(x) in the convolution f_U*h^{-1}.


%**************************************************************************************************************
%2. Estimate H, R, R inv and its derivative semiparametrically using Camirand, Carroll, Delaigle's (2022) paper 
%**************************************************************************************************************


%compute semiparametric estimator

[hatHxparamPaper1W,hatRparamPaper1W,hatRinvparamPaper1W,diffRUtparamPaper1W,betaPaper1W,hatHx,hatRxP1W,hatRinv,diffRUt,diffRUtOrig]=EstimatesPaper1(W,n,nrep,Htype,xx,xxNP,gridt,gridtNP,hfX,sigtermestimated,hatHxNP,diffRUtNP,diffRUtNPOrig,hatRinvNP);

%Computes:
%hatHxparamPaper1: Parametric estimator of H on grid xx
%hatRparamPaper1: Semiparametric estimator of R at xx
%hatRinvparamPaper1: Semiparametric estimator of R^{(-1)} at gridt
%diffRUtparamPaper1: Semiparametric estimator of derivative of R^{(-1)} at gridt

%Also extends nonparametric estimators from the grids xxNP to gridtNP to the grid xx and gridt by plugging in semiparametric estimators.
%hatHx: Tail extended NP estimator of H computed at xx
%hatRxP1: Tail extended NP estimator of R computed at xx
%hatRinv: Tail extended NP estimator of R^{(-1)} at gridt
%diffRUt: Tail extended NP estimator of derivative of R^{(-1)} at gridt
%diffRUtOrig: Tail extended smooth version of NP estimator of derivative of R^{(-1)} at gridt

HSP=hatHxparamPaper1W;
HNP=hatHx;


%************************************************************************************************************************
%4. Estimate H, R, R inv and its derivative parametrically using ML estimator assumning X normal, U normal, H logistic
%************************************************************************************************************************


[hatHxparamML,hatRparamML,hatRinvparamML,diffRUtparamML,betaML]=FullParamML(W,n,nrep,xx,gridt,'norm');
HPML=hatHxparamML;

%Computes:
%hatHxparamML: Parametric estimator of H computed at xx
%hatRparamML: Parametric estimator of R computed at xx
%%hatRinvparamML: Parametric estimator of inverse of R computed at gridt
%diffRUtparamML: Parametric estimator of derivative of inverse of R computed at gridt
%betaML: estimator of beta0,beta1,muX,sigX^2


%=======================================================
%=======================================================
% Estimate fT using various methods
%=======================================================
%=======================================================


%****************************************************************************************************
% Fully nonparametric estimator (with tail adjustments as in the paper, with misspecified H as above)
%****************************************************************************************************


%Compute hat fX(\hat R^{(-1)}(t))
%Use same parametric model Hbeta  (Fnorm or Logist as above) used to cmpute CCD (2022) estimator of H as above
%betaPaper1 are the parameters of Hbeta computed when we ran EstimateHRRinvParamMultiPaper1.m
%hfX is the plug-in bandwidth of Delaigle and Gijbels that was computed we ran  EstimateHRRinvNPMulti.m  
hatfxThfX=hatfxTdecUnknownUMultilocHP(hatRinv,W,n,nrep,hfX,Hbeta,betaPaper1W,KernType);

%Nonparametric estimator of the derivative of R^{(-1)}(t)
diffRUt=reshape(diffRUt,size(hatfxThfX));
%Compute also the version with the smooth estimator of the derivative or  R^{(-1)}(t) for use later in tails
diffRUtOrig=reshape(diffRUtOrig,size(hatfxThfX));


%Obtain the nonparametric estimator of fT by multiplying by the estimator of the derivative of R^{(-1)}
fThatNP=diffRUt.*hatfxThfX;
%Compute also with the smooth estimator of the derivative or  R^{(-1)}(t) for use later in tails
fThatNPOrighfX=diffRUtOrig.*hatfxThfX;


%=================================================================
% Fully parametric estimator using ML
%=================================================================


%Parametric esitmaotr of fX(R^{(-1))
fhatparamML=normpdf(hatRinvparamML,betaML(3),sqrt(betaML(4)));

%Parametric estimator of R^{(-1)}'(t)
diffRUtparamML=reshape(diffRUtparamML,size(fhatparamML));

%Obtain the estimator of fT by multipying by parametric the estimator of the derivative of the inverse
fThatPML=diffRUtparamML.*fhatparamML;


%*******************************************************************************************************************************************************************************************************************************
% Semiparametric estimator of fT: Parametric estimators of H, R and the derivative of the inverse of R, so that fX is estimated by g/H where H=param estimator and g is NP estimator from Camirand, Carroll and Delaigle (2022)
%*******************************************************************************************************************************************************************************************************************************

%Nonparametric estimator of g
ghatparamPaper1W=gdecUunknownmult(hatRinvparamPaper1W,Wvec,nrep,hfX,KernType);

%Parametric estimator of H
HdenoPaper1W=H(betaPaper1W(1)+betaPaper1W(2)*hatRinvparamPaper1W);

%Parametric estimator of R^{(-1)}'(t)
diffRUtparamPaper1W=reshape(diffRUtparamPaper1W,size(HdenoPaper1W));
ghatparamPaper1W=reshape(ghatparamPaper1W,size(HdenoPaper1W));

%Obtain the estimator of fT by multipying by parametric the estimator of the derivative of the inverse
fThatSP=diffRUtparamPaper1W.*ghatparamPaper1W./HdenoPaper1W;


%====================================================
% Tail corrections of nonparametric estimator of fT
%====================================================

%**************************************************************************************************************************
% Detect and remove outliers if any left from fully NP estimator and replace by the one with R' parametrically estimated
%**************************************************************************************************************************

RofW=interp1(xx,hatRxP1W,W,'linear','extrap');

%Search for aberrant values in the tails of fThatNP and replace fThatNP  by fThatNPOrighfX at aberrant values
fThatNP2=RemoveAberrantValues(gridt,fThatNP,fThatNPOrighfX,RofW);

%**************************************************************************************************************************
% Detect and remove outliers if any left from fully NP estimator and replace by the one with R' parametrically estimated
%**************************************************************************************************************************

%Search for aberrant values in the tails of fThatNP and replace fThatNP  by fTSP at aberrant values
fThatNP3=RemoveAberrantValues(gridt,fThatNP,fThatSP,RofW);
%Search for aberrant values in the tails of fThatNP2 and replace fThatNP2  by fTSP at aberrant values
[fThatNP4,tL4,tR4]=RemoveAberrantValues(gridt,fThatNP2,fThatSP,RofW);
%fTNP will be the final NP estimator
fThatNPfinal=fThatNP4;
if(length(tL4)>0)
	if max(fThatNP2(1:tL4))<max(fThatNP4(1:tL4))
		fThatNPfinal=fThatNP2;
	end
end
