# Supplementary material for: Nonparametric Density Estimation of a Long-Term Trend from Repeated Semicontinuous Data
Source: J Am Stat Assoc. Author manuscript; Available in PMC 2026 Jun 3. (PMC13229538; doi:10.1080/01621459.2025.2555054)
Supplement: Supp 1 [file NIHMS2120148-supplement-Supp_1.zip › SubmittedCode/Functions/ComputeGridsMulti.m]

%Compute grid of x values at which to estimate fX(x) for simulations in the paper
%Author: Aurore Delaigle

%Take grid of 5000 points on interval [q_{X,0.001},q_{X,0.999}]
%Estimate those quantiles by empirical quantiles from sample of size 10^5

%This is how we computed our grids xx in the simulations. As they are computed randomly, their value depends on the random state of the Matlab session.
%Therefore, in the provided code, we read from a file the xx we used in our simulations, obtained by running this code:

n=10^5;

if strcmp(expXtype,'mixGamma')==1
	Uni=unifrnd(0,1,n,1);
	hX1=log(gamrnd(k1,th1,n,1));
	hX=log(gamrnd(k2,th2,n,1));
	hX(Uni <= pmix)=hX1(Uni <= pmix);

elseif strcmp(expXtype,'mixNorm')==1
	Uni=unifrnd(0,1,n,1);
	hX1=log(lognrnd(mu1,sig1,n,1));
	hX=log(lognrnd(mu2,sig2,n,1));
	hX(Uni <= pmix)=hX1(Uni <= pmix);
	
end

qX=quantile(hX,[0.001,0.999]);
x1=qX(1);
x2=qX(2);
xx=x1:(x2-x1)/5000:x2;
