# Supplementary material for: Nonparametric Density Estimation of a Long-Term Trend from Repeated Semicontinuous Data
Source: J Am Stat Assoc. Author manuscript; Available in PMC 2026 Jun 3. (PMC13229538; doi:10.1080/01621459.2025.2555054)
Supplement: Supp 1 [file NIHMS2120148-supplement-Supp_1.zip › SubmittedCode/Functions/Estimatesigterm.m]

function sigtermest=Estimatesigterm(Wvec,n,nrep)
%Estimate \int e^{-u} f_U(u)du nonparametrically
%Estimates fU from code in Camirand-Lemyre, F., Carroll, R.J. and Delaigle, A. (2022). Semiparametric Estimation of the Distribution of Episodically Consumed Foods Measured with Error. JASA, 117, 469-481
%Author: Aurore Delaigle
%n is the number of individuals
%nrep is the number of replicates per individual
%Wvec=matrix n x J, (i,j)th component is equal to \tilde W_{ij} in the paper for non zero components, 0 for zero components, or the matrix reshaped as a long vector as below

%----------------------------------------------------
%----------------------------------------------------
% Estimate fU
%----------------------------------------------------
%----------------------------------------------------

%compute all possible differences \tilde W_{ij}-\tilde W{ik} for nonzero components
ntot=length(Wvec);
Wvec=reshape(Wvec,ntot,1);
vecind=1:n;
Ustar=[];
for jj=1:(nrep-1)
	indj=((jj-1)*n)+vecind;
	for kk=(jj+1):nrep
		indk=((kk-1)*n)+vecind;
		tmp=Wvec(indj)-Wvec(indk);
		Ustar=[Ustar;tmp((Wvec(indj)~=0)&(Wvec(indk)~=0))];
	end
end

%Sample of differences of nonzero replicates
Ustar=Ustar(Ustar~=0);
size(Ustar)
nstar=length(Ustar);

%compute bandwidth for estimator fU
h=hatfUBandwidthKnorm(Ustar,nstar)

%Use Gaussian kernel to compute kernel estimator of fU
phiK= @(t) exp(-t.^2/2);
deltat=0.005;
tt=-5:deltat:5;

%Compute estimator of fU on the grid xx1 of x-values
qq=quantile(Ustar,[0.01,0.99]);
a=qq(1);
b=qq(2);
dx1=(b-a)/1000;
xx1=a:dx1:b;
xt=outerop(tt,xx1,'*');
longx=length(xx1);

%Kernel density estimator of fU
hatfU1=fUestimKnorm(xt,Ustar,h,nstar,longx);
%Rescale to intgrate to 1
hatfU1=hatfU1/(dx1*sum(hatfU1));

%Deduce estimator of \int e^{-u} f_U(u)du
sigtermest=sum(hatfU1.*exp(-xx1))*dx1;
