# Supplementary material for: Nonparametric Density Estimation of a Long-Term Trend from Repeated Semicontinuous Data
Source: J Am Stat Assoc. Author manuscript; Available in PMC 2026 Jun 3. (PMC13229538; doi:10.1080/01621459.2025.2555054)
Supplement: Supp 1 [file NIHMS2120148-supplement-Supp_1.zip › SubmittedCode/Functions/EstimatesigtermUnorm.m]

function [sigtermest,varU]=EstimatesigtermUnorm(Wvec,n,nrep)
%Author: Aurore Delaigle

%Estimate \int e^{-u} f_U(u)du assuming that fU is a normal density with unknown variance, as well as var(U)
%n is the number of individuals
%nrep is the number of replicates per individual
%Wvec=matrix n x J, (i,j)th component is equal to \tilde W_{ij} in the paper for non zero components, 0 for zero components, or the matrix reshaped as a long vector as below

%Take the difference of non zeros replicates
 
ntot=length(Wvec);
Wvec=reshape(Wvec,ntot,1);
vecind=1:n;
Ustar=[];
for jj=1:(nrep-1)
	indj=((jj-1)*n)+vecind;
	for kk=(jj+1):nrep
		indk=((kk-1)*n)+vecind;
		tmp=Wvec(indj)-Wvec(indk);
		Ustar=[Ustar;tmp((Wvec(indj)~=0)&(Wvec(indk)~=0))];
	end
end

%Sample of difference of nonzero replicates
Ustar=Ustar(Ustar~=0);
size(Ustar)
nstar=length(Ustar);
varU=sum(Ustar.^2)/2/nstar;
sigtermest=exp(varU/2);
