# Supplementary material for: Nonparametric Density Estimation of a Long-Term Trend from Repeated Semicontinuous Data
Source: J Am Stat Assoc. Author manuscript; Available in PMC 2026 Jun 3. (PMC13229538; doi:10.1080/01621459.2025.2555054)
Supplement: Supp 1 [file NIHMS2120148-supplement-Supp_1.zip › SubmittedCode/Functions/EstimatesNP.m]

function [xxNP,hatHxNP,hatRNP,gridtNP,hatRinvNP,diffRUt,diffRUtNPOrig,Wvec,hfX,sigtermestimated]=EstimatesNP(W,n,nrep,KernType,namedirFct,subfolder,RscriptPath)
%Author: Aurore Delaigle


%************************************************************
%  Estimate H, R, R inv and its derivative nonparametrically
%************************************************************

%Inputs:
%W: matrix of observations
%n: sample size (number of individuals)
%nrep: number of replicates per individual
%KernType: kernel to use
%namedirFct: name of directory where the functions for this paper are stored
%subfolder: name of subfolder specific to the example being considered
%RscriptPath: path for Rscript.exe

%Outputs:
%xxNP: grid where we compute nonparametric estimators of H, fX and R
%hatHxNP: Monotonised nonparametric estimator of H
%hatRNP: Nonparametric estimator of R at xxNP
%gridtNP: grid where we compute nonparametric estimator of fT and R inverse and its derivative
%hatRinvNP: Nonparametric estimator of R^{(-1)} at gridtNP
%diffRUt: Nonparametric estimator of derivative of R^{(-1)} at gridtNP
%diffRUtNPOrig: Nonparametric smooth estimator R_S^{(-1)}'
%Wvec: vectorised dataset
%hfX:  PI bandwidth from Delaigle and Gijbels applied to the non zero tilde W's
%sigtermestimated: estimated constant that multiples exp(x) in the convolution f_U*h^{-1}.

%Vectorise the replicated contaminated data
Wvec=reshape(W,n*nrep,1);

%Keep only the nonzero replicates
Wpos=Wvec(Wvec~=0);


%------------------------------------------------------------------------------------------
%Grid of x values on which we will compute the monotonised estimator of H nonparametrically
%------------------------------------------------------------------------------------------
xtmp1=quantile(Wpos,[0.001,0.995]);
xtmp2=xtmp1(2);
xtmp1=xtmp1(1);
xxNP=xtmp1:((xtmp2-xtmp1)/5000):xtmp2;

%PI Bandwidth from Delaigle and Gijbels applied to the non zero tilde W's
hfX=PI_deconvUestth3mult(Wvec,nrep,KernType);


% Append the subfolder to the main directory path
fullPath = fullfile(namedirFct, subfolder)

%Create directory where R calculations will be done for this example
mkdir(fullPath)

%Copy the R script to fullPath directory
copyfile([namedirFct,'monotonizeHandRinv.R'], [fullPath,'\monotonizeHandRinv.R'], 'f')

%Estimate sigterm and print it in a file for later use in R
sigtermestimated=Estimatesigterm(Wvec,n,nrep);

%Save value in file to be used by R script
fp = fopen([fullPath,'\constUexpx.txt'],'w');
fprintf(fp,'%f,',sigtermestimated);
fclose(fp);


%----------------------------------------------------------------
%Compute nonparametric estimator of H that is monotone increasing
%----------------------------------------------------------------

%Compute monotonised nonparametric estimator of H and R and obtain Estimator of  R^{(-1)}(t) and its derivative
hatHx=hatHxdecUnknownUIncreasingMult(xxNP,W,n,nrep,hfX,KernType,fullPath,RscriptPath);

%Read the estimators computed by the R routine called by monotizeH.m 

%Monotonised estimator of R(x)
fp = fopen([fullPath,'\Rmono.txt'],'r+');
hatR=fscanf(fp, '%f,');
fclose(fp);

%Monotonised estimator of H(x)
fp = fopen([fullPath,'\Hmono.txt'],'r+');
Hmono=fscanf(fp, '%f,');
fclose(fp);

%Smooth estimator of the derivative of R^{(-1)}(t). Called {R_S^{(-1)}' in the paper
fp = fopen([fullPath,'\hatdiffRinv.txt'],'r+');
diffRUt=fscanf(fp, '%f,');
fclose(fp);

%Estimator of R^{(-1)}(t)
fp = fopen([fullPath,'\hatRinv.txt'],'r+');
hatRinv=fscanf(fp, '%f,');
fclose(fp);

%Gridt on which we can compute the nonparametric estimator of fT
fp = fopen([fullPath,'\gridt.txt'],'r+');
gridtNP=fscanf(fp, '%f,');
fclose(fp);


%--------------------------------------------------------------------------------------------------------------------------------------------------------
%Compute an alternative estimator of derivative of R inverse by 1/R'(R^{-1})(t), where R' is the numerical derivative of the monotone estimator of R
%--------------------------------------------------------------------------------------------------------------------------------------------------------

%Derivative of estimator of R^{(-1)}(t) obtained by first order difference. Called {R_M^{(-1)}' in the paper

%Estimate its derivative by first order differences
diffRUtRough=diff(hatRinv)./diff(gridtNP);
ld=length(diffRUtRough);
diffRUtRough=(diffRUtRough(1:(ld-1))+diffRUtRough(2:ld))/2;
diffRUtRoughNP=diffRUtRough;

gridtNP=gridtNP(2:ld);
hatR=hatR(2:ld);
hatRinv=hatRinv(2:ld);
diffRUt=diffRUt(2:ld);


%Region of transition between DiffRUt and DiffRUtRough
tailsW=quantile(Wvec(Wvec~=0),[0.01 0.02]);
weightW=0*xxNP';
weightW(xxNP>=tailsW(2))=1;
indtmp=find((xxNP<tailsW(2))&(xxNP>tailsW(1)));
xweighted=xxNP(indtmp);

if(length(xweighted)>1)
	aa=xweighted(length(xweighted))-xweighted(1);
	bb=xweighted(length(xweighted));
	kpower=2;
	weightW(indtmp)=(aa^2-(xweighted-bb).^2).^kpower;
	weightW(indtmp)=weightW(indtmp)/(aa^(2*kpower));
end


%Nonparametric smooth estimator R_S^{(-1)}'
diffRUtNPOrig=diffRUt;

%Tail corrected version of nonparametric smooth estimator R_S^{(-1)}'
diffRUt=diffRUt.*weightW+diffRUtRough.*(1-weightW);
diffRUtNP=diffRUt;

%Store nonparmetric estimators of R, R^{(-1)}, H
hatRNP=hatR;
hatRinvNP=hatRinv;
hatHxNP=hatHx;
