# Supplementary material for: Nonparametric Density Estimation of a Long-Term Trend from Repeated Semicontinuous Data
Source: J Am Stat Assoc. Author manuscript; Available in PMC 2026 Jun 3. (PMC13229538; doi:10.1080/01621459.2025.2555054)
Supplement: Supp 1 [file NIHMS2120148-supplement-Supp_1.zip › SubmittedCode/Functions/EstimatesPaper1.m]

function [hatHxparamPaper1,hatRparamPaper1,hatRinvparamPaper1,diffRUtparamPaper1,betaPaper1,hatHx,hatRxP1,hatRinv,diffRUt,diffRUtOrig]=EstimatesPaper1(W,n,nrep,Htype,xx,xxNP,gridt,gridtNP,hfX,sigtermestimated,hatHxNP,diffRUtNP,diffRUtNPOrig,hatRinvNP)
%Author: Aurore Delaigle


%*****************************************************************************************************************************************
%  Estimate H, R, R inv and its derivative semiparametrically based on Camirand, Caroll and Delaigle (2022) method for estimating H and g
%  Code for computing H comes from Camirand, Caroll and Delaigle (2022)
%  Camirand-Lemyre, F., Carroll, R.J. and Delaigle, A. (2022). Semiparametric Estimation of the Distribution of Episodically Consumed Foods Measured with Error. JASA, 117, 469-481
%  H is either logistic or a normal cdf
%*****************************************************************************************************************************************

%Inputs:
%W=matrix n x J, (i,j)th component is equal to \tilde W_{ij} in the paper for non zero components, 0 for zero components
%n: sample size (number of individuals)
%nrep: number of replicates per individual
%Htype: parametric model assumed for H: 'Logist' for logistic and 'Fnorm' for normal cdf
%xx: grid of x values where to compute the estimators of H, R and fX
%xxNP: grid where we compute nonparametric estimator of H, fX and R
%gridt: grid of t values where to compute the estimator of fT
%gridtNP: grid where we compute nonparmetric estimator of fT and R inverse and its derivative
%hfX:  PI bandwidth from Delaigle and Gijbels applied to the non zero tilde W's
%sigtermestimated: estimated constant that multiples exp(x) in the convolution f_U*h^{-1}.
%hatHxNP: NP estimator of H computed at xx
%diffRUtNP:NP estimator of derivative of R^{(-1)} at gridt
%diffRUtNPOrig: smooth version of NP estimator of derivative of R^{(-1)} at gridt
%hatRinvNP: NP estimator of R^{(-1)} at gridt


%Outputs:
%hatHxparamPaper1: Parametric estimator of H on grid xx
%hatRparamPaper1: Semiparametric estimator of R at xx
%hatRinvparamPaper1: Semiparametric estimator of R^{(-1)} at gridt
%diffRUtparamPaper1: Semiparametric estimator of derivative of R^{(-1)} at gridt
%betaPaper1: estimator of parameters of H

%Also extends nonparametric estimators from the grids xxNP to gridtNP to the grid xx and gridt by plugging in semiparametric estimators.
%hatHx: Tail extended NP estimator of H computed at xx
%hatRxP1: Tail extended NP estimator of R computed at xx
%hatRinv: Tail extended NP estimator of R^{(-1)} at gridt
%diffRUt: Tail extended NP estimator of derivative of R^{(-1)} at gridt
%diffRUtOrig: Tail extended smooth version of NP estimator of derivative of R^{(-1)} at gridt


%Define parameteric form of H based on Htype

if  strcmp(Htype,'Logist')==1
	Hbeta=@(x,beta) exp(beta(1)+beta(2)*x)./(1+exp(beta(1)+beta(2)*x));
	H=@(x) exp(x)./(1+exp(x));
elseif	strcmp(Htype,'Fnorm')==1
	Hbeta=@(x,beta) normcdf(beta(1)+beta(2)*x);
	H=@(x) normcdf(x);

end


Wvec=reshape(W,n*nrep,1);

%------------------------------------------------------
%Choose the grid xxP1 where to compute the estimator of g
%------------------------------------------------------
%Start by taking two quantiles of the observed measurements
q1=0.001;
q2=0.999;
tmp=quantile(Wvec,[q1,q2]);
amin=tmp(1);
bmax=tmp(2);
dxP1=(bmax-amin)/500;
xxP1=amin:dxP1:bmax;

%Compute nonparametric estimator of g at xxP1
ghatxP1=gdecUunknownmultCCD2022(xxP1,Wvec,nrep,hfX);


%Increase the grid if the integral of x g(x) changes when we increase the grid.
intgold=sum(xxP1.*ghatxP1)*dxP1;
diffint=10;
while(diffint>0.00001*abs(intgold))
	q1=q1*0.9;
	q2=1-q1;
	tmp=quantile(Wvec,[q1,q2]);
	amin=tmp(1);
	bmax=tmp(2);
	amin=amin-10*dxP1;
	bmax=bmax+10*dxP1;
	dxP1=(bmax-amin)/500;
	xxP1=amin:dxP1:bmax;
	ghatxP1=gdecUunknownmultCCD2022(xxP1,Wvec,nrep,hfX);
	intgnew=sum(xxP1.*ghatxP1)*dxP1;
	diffint=abs(intgnew-intgold);
	intgold=intgnew;
end

%Final grid of x points at which we compute the estimator of g(x):
aold=amin;
bold=bmax;
Delta=bmax-amin;

%Take grid a bit larger than what we have found to make sure we have a wide enough range for the integral
amin=amin-Delta/4;
bmax=bmax+Delta/4;

dxP1=(bmax-amin)/500;
xxP1=amin:dxP1:bmax;

%Estimate g on that grid
ghatxP1=gdecUunknownmultCCD2022(xxP1,Wvec,nrep,hfX);


%---------------------------------------------------------------
%Estimators of moments needed to compute the estimator of H
%---------------------------------------------------------------

%Estimate P(W>0)
hatpW0=mean(Wvec~=0);

vecind=1:n;
%all pairwise nonzero products
Wprod1=[];
Wprod2=[];
Wcond=[];
for jj=1:(nrep-1)
	indj=(jj-1)*n+vecind;
	for kk=(jj+1):nrep
		indk=(kk-1)*n+vecind;
		condW=(Wvec(indj)~=0)&(Wvec(indk)~=0);
		tmp=Wvec(indj);
		Wprod1=[Wprod1;tmp(condW)];
		Wcond=[Wcond;condW];
		tmp=Wvec(indk);
		Wprod2=[Wprod2;tmp(condW)];
	end
end
%Estimate m_+
if(nrep==2)
	W1=Wvec(1:n);
	W2=Wvec((n+1):(2*n));
	hatm=sum(W1((W1.*W2)~=0))/(2*n)+sum(W2((W1.*W2)~=0))/(2*n);
end

%Estimate P(W1>0,W2>0)
hatpWW0=mean(Wcond);

%Estimate P(W1>0,W2>0,W3>0)
if(nrep>2)
%all tripletwise nonzero products
	Wcond=[];
	for jj=1:(nrep-2)
		indj=(jj-1)*n+vecind;
		for kk=(jj+1):(nrep-1)
			indk=(kk-1)*n+vecind;
			for ll=(kk+1):nrep
				indl=(ll-1)*n+vecind;
				condW=(Wvec(indj)~=0)&(Wvec(indk)~=0)&(Wvec(indl)~=0);
				Wcond=[Wcond;condW];
			end
		end
	end
	hatpWWW0=mean(Wcond);

end
						
%------------------------
%Estimate beta0 and beta1
%------------------------

if(nrep>2)
	eqbetatmp=@(beta) (sum(ghatxP1.*H(beta(1)+beta(2)*xxP1))*dxP1-hatpWW0).^2+(sum(ghatxP1.*(H(beta(1)+beta(2)*xxP1)).^2)*dxP1-hatpWWW0).^2;
else
	eqbetatmp=@(beta) (sum(ghatxP1.*H(beta(1)+beta(2)*xxP1))*dxP1-hatpWW0).^2/mean(ghatxP1)^2+(sum(xxP1.*ghatxP1.*H(beta(1)+beta(2)*xxP1))*dxP1-hatm).^2/mean(xxP1.*ghatxP1)^2;
end


options = optimoptions('fmincon','SpecifyObjectiveGradient',true,'display','off');
minL=[];
%Take b=100 random starting points for the numerical approximation of beta0 and beta1
for bpaper1=1:20

	tmp=unifrnd(0.1,5,1,2);
	try
		betatest=fmincon(eqbetatmp,tmp,[0,-1],0);
		eqmintest=eqbetatmp(betatest);
		if length(minL)==0
			betaPaper1=betatest;
			minL=eqmintest;
		elseif eqmintest<minL
			betaPaper1=betatest;
			minL=eqmintest;
		end
	catch
	end

end

%Parametric estimator of H computed at xx
hatHxparamPaper1=Hbeta(xx,betaPaper1(1:2));


%-------------------------------------------------
%Compute parametric estimators of hatR and hatRinv
%-------------------------------------------------

%Function R(x)
hatRtmp=@(x) H(betaPaper1(1)+betaPaper1(2)*x).*exp(x)*sigtermestimated;
hatRparamPaper1=hatRtmp(xx);
xxRinv=xx;

%inverse the estimator of R by interpolation
%First see if hatRparam covers the range of gridt, where it will need to be inverted below
%if does not cover, find the max value of x to take to make sure we cover the range of gridt

maxH=max(hatHxparamPaper1);
minH=min(hatHxparamPaper1);
maxT=gridt(length(gridt));
minT=gridt(1);
max_xx=xx(length(xx));
min_xx=xx(1);


if maxT>max(hatRparamPaper1)
	xint0=[max_xx,log((maxT+0.001)/sigtermestimated/maxH)];
	hatRmax=@(x) hatRtmp(x)-maxT-0.000001;
	xmax=fzero(hatRmax,xint0);
	atmp=xx(length(xx));
	btmp=xmax;
	xext=atmp:((btmp-atmp)/20):btmp;
	xext(1)=[];
	xxRinv=[xxRinv,xext];

end
if minT<min(hatRparamPaper1)
	xint0=[log((minT-0.001)/sigtermestimated),min_xx];
	hatRmin=@(x) hatRtmp(x)-minT+0.000001;
	xmin=fzero(hatRmin,xint0);
	btmp=xx(1);
	atmp=xmin;
	xext=atmp:((btmp-atmp)/20):btmp;
	xext(length(xext))=[];
	xxRinv=[xext,xxRinv];
end


hatRparamext=hatRtmp(xxRinv);
hatHxparamext=H(betaPaper1(1)+betaPaper1(2)*xxRinv);
%Parametric estimator of H' and R
if strcmp(Htype,'Logist')==1
	%Derivative of H
	tmp=exp(betaPaper1(1)+betaPaper1(2)*xxRinv);
	hatHxparamderext= betaPaper1(2)*tmp./(1+tmp).^2;
elseif strcmp(Htype,'Fnorm')==1	
	%Derivative of H
	hatHxparamderext= betaPaper1(2)*normpdf(betaPaper1(1)+betaPaper1(2)*xxRinv);
end


%Compute estimator of R inverse at gridt
indR=find((hatRparamext>=minT)&(hatRparamext<=maxT));
hatRinvparamPaper1=interp1(hatRparamext(indR),xxRinv(indR),gridt,'linear','extrap');		


%Now compute an estimator of its derivative using the formula R^{(-1}}'(t)=1/R'\{R^{(-1}}(t)\}
%First compute the derivative of R the grid xx
if strcmp(Htype,'Logist')==1
	%Derivative of H
	hatRparamderext=hatRparamext.*(1+betaPaper1(2)./(1+tmp));
elseif strcmp(Htype,'Fnorm')==1	
	%Derivative of H
	hatRparamderext=(hatHxparamext+hatHxparamderext).*exp(xxRinv)*sigtermestimated;

end


%Compute an estimator of the derivative of R^{(-1)} using the formula R^{(-1}}'(t)=1/R'\{R^{(-1}}(t)\}
diffRUtparamext=1./hatRparamderext;
%If the grid does not cover the argument hatRinvparamW at which we need to compute it, extrapolate by linear extrapolation
diffRUtparamPaper1=interp1(xxRinv,diffRUtparamext,hatRinvparamPaper1,'linear','extrap');


%-------------------------------------------------------
%Extensions of nonparametric estimators in the tails 
%-------------------------------------------------------


%Extensions of nonparametric estimators in the tails (from xxNP to xx and gridtNP to gridt)  using semiparametric estimator in left tail and linear extrapolation in right tail
%Initialise to parametric versions with a misspecified model -- this will be used in the tails where we have no observations
diffRUt=diffRUtparamPaper1;
%Smooth version of the NP estimator of the derivative of the inverse of R
diffRUtOrig=diffRUtparamPaper1;
hatRinv=hatRinvparamPaper1;
hatHx=hatHxparamPaper1;

%Find the part of gridt that is in common with gridtNP. There use NP estimator. Extrapolate to the right if needed
indt=find(gridt>=gridtNP(1));
%Derivative of inverse of R

diffRUt(indt)=interp1(gridtNP,diffRUtNP,gridt(indt),'linear','extrap');
%Smooth version of the NP estimator of derivative of the inverse of R
diffRUtOrig(indt)=interp1(gridtNP,diffRUtNPOrig,gridt(indt),'linear','extrap');
%inverse of R
hatRinv(indt)=interp1(gridtNP,hatRinvNP,gridt(indt),'linear','extrap');

%Find the part of xx that is in common with xxNP. There use NP estimators of H and R
indx=find((xx>=xxNP(1))&(xx<=xxNP(length(xxNP))));
hatHx(indx)=interp1(xxNP,hatHxNP,xx(indx));

%make a correction to make sure H and R are increasing
indt0=find(gridt<gridtNP(1));
ind2=find(hatRinv(indt0)>hatRinv(1));
hatRinv(ind2)=hatRinvNP(1);

indt0=find(xx<xxNP(1));
ind2=find(hatHx(indt0)>hatHxNP(1));
%Tail extended NP estimator of H
hatHx(ind2)=hatHxNP(1);

%Tail extended NP estimator of R
hatRxP1=hatHx.*exp(xx)*sigtermestimated;
