# Supplementary material for: Nonparametric Density Estimation of a Long-Term Trend from Repeated Semicontinuous Data
Source: J Am Stat Assoc. Author manuscript; Available in PMC 2026 Jun 3. (PMC13229538; doi:10.1080/01621459.2025.2555054)
Supplement: Supp 1 [file NIHMS2120148-supplement-Supp_1.zip › SubmittedCode/Functions/FilesResults.m]

%names of files in which we will print the estimated densities by each method
if strcmp(trueHtype,'Logist')==1

	nomobj={'NPfinal','PML','SP','SPC'};

else
	nomobj={'NPfinal','PML','SP'};

end


for k=1:length(nomobj)

	ficname=[rootnom,'hatfT',nomobj{k},'.txt'];
	fp = fopen(ficname,'a+');
	fprintf(fp,'\nsigU=%f,n=%i,nrep=%i\n',sigU,n,nrep);
	fclose(fp);

	ficname=[rootnom,'ISE',nomobj{k},'.txt'];
	fp = fopen(ficname,'a+');
	fprintf(fp,'\nsigU=%f,n=%i,nrep=%i\n',sigU,n,nrep);
	fclose(fp);

end
