# Supplementary material for: Nonparametric Density Estimation of a Long-Term Trend from Repeated Semicontinuous Data
Source: J Am Stat Assoc. Author manuscript; Available in PMC 2026 Jun 3. (PMC13229538; doi:10.1080/01621459.2025.2555054)
Supplement: Supp 1 [file NIHMS2120148-supplement-Supp_1.zip › SubmittedCode/Functions/fUestimKnorm.m]

function y=fUestimKnorm(xt,Diff,h,nDiff,longx)
%Author: Aurore Delaigle

%Estimator of fU  computed from differences of replicates using a bandwidth h and a standard normal kernel
%xt=arguments at which to compute fU
%Diff=sample of differences \tilde W_{ij}-\tilde W_{ik}
%h=bandwidth to use for computing the estimator of fU
%nDifff=size of vector Diff
%longx=length of xt

%Use Gaussian kernel
phiK= @(t) exp(-t.^2/2);
deltat=0.005;
tt=-5:deltat:5;

%Compute the KDE estimator
tout=outerop(tt/h,Diff,'*');
phiU=sum(cos(tout),2)/nDiff;
phiU(phiU<0)=0;
phiU=sqrt(abs(phiU));

xth=xt/h;
y=cos(xth).*repmat(phiU,1,longx);
y=sum(y.*repmat(phiK(tt'),1,longx),1)/(2*pi)*deltat/h;
y(y<0)=0;
