# Supplementary material for: Nonparametric Density Estimation of a Long-Term Trend from Repeated Semicontinuous Data
Source: J Am Stat Assoc. Author manuscript; Available in PMC 2026 Jun 3. (PMC13229538; doi:10.1080/01621459.2025.2555054)
Supplement: Supp 1 [file NIHMS2120148-supplement-Supp_1.zip › SubmittedCode/Functions/FullParamML.m]

function [hatHxparamML,hatRparamML,hatRinvparamML,diffRUtparamML,x_max]=FullParamML(W,n,nrep,xx,gridt,errortype)
%Author: Aurore Delaigle

%********************************************************************************
%  Estimate fX, H, R, R inv and its derivative parametrically by ML assuming that:
%
%	fX
%	H is logistic
%	U is normal
%	X is normal
%
%If you want to change some of those models you need to alter the codes used below but for this you really need to know what you are doing
%******************************************************************************************************************************************

%Inputs:
%W=matrix n x J, (i,j)th component is equal to \tilde W_{ij} in the paper for non zero components, 0 for zero components
%n: sample size (number of individuals)
%nrep: number of replicates per individual
%xx: grid of x values where to compute the estimators of H, R and fX
%gridt: grid of t values where to compute the estimator of fT
%errortype: 'Lap' for Laplace errors and 'norm' for normal errors.

%Outputs:
%hatHxparamML: Parametric estimator of H computed at xx
%hatRparamML: Parametric estimator of R computed at xx
%%hatRinvparamML: Parametric estimator of inverse of R computed at gridt
%diffRUtparamML: Parametric estimator of derivative of inverse of R computed at gridt
%x_max: estimator of beta0,beta1,muX,sigX^2


%Estimate \int e^{-u} f_U(u)du and standard deviation of U under the assumption that the errors U are Laplace or normal:
Wvec=reshape(W,n*nrep,1);

if strcmp(errortype,'Lap')==1
	[sigtermestML,varU]=EstimatesigtermLap(Wvec,n,nrep);
	%parameter of Laplace 
	sigU=sqrt(varU/2);

elseif strcmp(errortype,'norm')==1
	[sigtermestML,varU]=EstimatesigtermUnorm(Wvec,n,nrep);
	sigU=sqrt(varU);
end


%Assume logistic model for H
HtypeML='Logist';
HMLbeta=@(x,beta) exp(beta(1)+beta(2)*x)./(1+exp(beta(1)+beta(2)*x));
HML=@(x) exp(x)./(1+exp(x));


%======================================================
%Compute ML estimators
%======================================================			


options = optimoptions('fminunc','SpecifyObjectiveGradient',true,'Display','off');


%Initialise process
minf=[];
x0=[unifrnd(0.1,5,1,2),mean(W(W>0)),var(W(W>0))];
[x_max, fval] = fminunc(@(gamma) logLlogistDer(gamma,W,n,errortype,sigU), x0, options)

%Estimated parameters
beta0ML=x_max(1);
%We assume H is increasing
beta1ML=max(0,x_max(2));
betaML=[beta0ML,beta1ML];
muXML=x_max(3);
sXML=sqrt(x_max(4));


%Parametric estimator of H computed at xx
hatHxparamML=HMLbeta(xx,betaML(1:2));


%-------------------------------------------------
%Compute parametric estimators of hatR and hatRinv
%-------------------------------------------------

%Function R(x)
hatRtmp=@(x) HML(betaML(1)+betaML(2)*x).*exp(x)*sigtermestML;
hatRparamML=hatRtmp(xx);
xxRinv=xx;

%inverse the estimator of R by interpolation
%First see if hatRparamML covers the range of gridt, where it will need to be inverted below
%if does not cover, find the max value of x to take to make sure we cover the range of gridt

maxH=max(hatHxparamML);
minH=min(hatHxparamML);
maxT=gridt(length(gridt));
minT=gridt(1);
max_xx=xx(length(xx));
min_xx=xx(1);


if maxT>max(hatRparamML)
	xint0=[max_xx,log((maxT+0.001)/sigtermestML/maxH)];
	hatRmax=@(x) hatRtmp(x)-maxT-0.001;
	if prod(hatRmax(xint0))>=0
		xint0=[max_xx,0.1+log((maxT+0.001)/sigtermestML/maxH)];
	end
	
	
	xmax=fzero(hatRmax,xint0);
	atmp=xx(length(xx));
	btmp=xmax;
	xext=atmp:((btmp-atmp)/20):btmp;
	xext(1)=[];
	xxRinv=[xxRinv,xext];

end
if minT<min(hatRparamML)
	xint0=[log((minT-0.001)/sigtermestML),min_xx];
	hatRmin=@(x) hatRtmp(x)-minT+0.001;
	if prod(hatRmin(xint0))>=0
		xint0=[log((minT-0.001)/sigtermestML)-0.1,min_xx];
	end

	xmin=fzero(hatRmin,xint0);
	btmp=xx(1);
	atmp=xmin;
	xext=atmp:((btmp-atmp)/20):btmp;
	xext(length(xext))=[];
	xxRinv=[xext,xxRinv];
end

hatRparamext=hatRtmp(xxRinv);
hatHxparamext=HML(betaML(1)+betaML(2)*xxRinv);
%Parametric estimator of H' and R
if strcmp(HtypeML,'Logist')==1
	%Derivative of H
	tmp=exp(betaML(1)+betaML(2)*xxRinv);
	hatHxparamderext= betaML(2)*tmp./(1+tmp).^2;
elseif strcmp(HtypeML,'Fnorm')==1	
	%Derivative of H
	hatHxparamderext= betaML(2)*normpdf(betaML(1)+betaML(2)*xxRinv);

end


%Estimator of R^{(-1)} at gridt
indR=find((hatRparamext>=minT)&(hatRparamext<=maxT));
hatRinvparamML=interp1(hatRparamext(indR),xxRinv(indR),gridt,'linear','extrap');	


%Now do the same for R'(x)
%First compute the derivative at the extended grid xxinv
if strcmp(HtypeML,'Logist')==1
	%Derivative of H
	hatRparamderext=hatRparamext.*(1+betaML(2)./(1+tmp));
elseif strcmp(HtypeML,'Fnorm')==1	
	%Derivative of H
	hatRparamderext=(hatHxparamext+hatHxparamderext).*exp(xxRinv)*sigtermestML;


end


%Compute estimator of derivative of R^{(-1}}(t) by the formula R^{(-1}}'(t)=1/R'\{R^{(-1}}(t)\}
diffRUtparamext=1./hatRparamderext;
%Then extend by linear extrapolation if needed
diffRUtparamML=interp1(xxRinv,diffRUtparamext,hatRinvparamML,'linear','extrap');
