# Supplementary material for: Nonparametric Density Estimation of a Long-Term Trend from Repeated Semicontinuous Data
Source: J Am Stat Assoc. Author manuscript; Available in PMC 2026 Jun 3. (PMC13229538; doi:10.1080/01621459.2025.2555054)
Supplement: Supp 1 [file NIHMS2120148-supplement-Supp_1.zip › SubmittedCode/Functions/FullParamMoments.m]

function [hatHxparamFullPar,hatRparamFullPar,hatRinvparamFullPar,diffRUtparamFullPar,betaFullPar]=FullParamMoments(W,n,nrep,xx,gridt)
%Author: Aurore Delaigle


%***********************************************************************************************************************************************************
%  NOT USED IN THE PAPER (used in older version): Estimate fX, H, R, R inv and its derivative parametrically using a method of moments assuming that:
%
%	fX
%	H is logistic
%	U is normal
%	X is normal
%
% Not recommended: If you want to change some of those models you need to alter the codes used below but for this you really need to know what you are doing
%************************************************************************************************************************************************************

%Inputs:
%W=matrix n x J, (i,j)th component is equal to \tilde W_{ij} in the paper for non zero components, 0 for zero components
%n: sample size (number of individuals)
%nrep: number of replicates per individual
%xx: grid of x values where to compute the estimators of H, R and fX
%gridt: grid of t values where to compute the estimator of fT

%Outputs:
%hatHxparamFullPar: Parametric estimator of H computed at xx
%hatRparamFullPar: Parametric estimator of R computed at xx
%%hatRinvparamFullPar: Parametric estimator of inverse of R computed at gridt
%diffRUtparamFullPar: Parametric estimator of derivative of inverse of R computed at gridt
%betaFullPar: estimator of beta0,beta1,muX,sigX^2

Wvec=reshape(W,n*nrep,1);

%Estimate \int e^{-u} f_U(u)du under the assumption that the errors U are normal (default) 
[sigtermestFP,varU]=EstimatesigtermUnorm(Wvec,n,nrep);

%If you want to assume that U is  Laplace, change to this
%sigtermestFP=EstimatesigtermULap(Wvec,n,nrep);

%Assume logistic model for H
HtypeFP='Logist';
HFPbeta=@(x,beta) exp(beta(1)+beta(2)*x)./(1+exp(beta(1)+beta(2)*x));
HFP=@(x) exp(x)./(1+exp(x));


%-----------------------------------------------------
%Estimators of moments needed to compute the estimator
%-----------------------------------------------------

%Estimate P(W>0)
hatpW0=mean(Wvec~=0);
hatm1=mean(Wvec);

vecind=1:n;
%all pairwise nonzero products
Wprod1=[];
Wprod2=[];
Wcond=[];
for jj=1:(nrep-1)
	%indices corresponding to Wj
	indj=(jj-1)*n+vecind;
	for kk=(jj+1):nrep
		%indices corresponding to Wk
		indk=(kk-1)*n+vecind;
		%indices corresponding to Wj>0 and Wk>0
		condW=(Wvec(indj)~=0)&(Wvec(indk)~=0);
		%tilde Wj
		tmp=Wvec(indj);
		%tilde Wj(Wj>0)&(Wk>0)
		Wprod1=[Wprod1;tmp(condW)];
		Wcond=[Wcond;condW];
		%tilde Wk
		tmp=Wvec(indk);
		%tilde Wk(Wj>0)&(Wk>0)
		Wprod2=[Wprod2;tmp(condW)];
	end
end
%Estimate P(W1>0,W2>0)
hatpWW0=mean(Wcond);
hatm2=sum(Wprod1+Wprod2)/(nrep-1)/nrep/n;

						
%------------------------------------------------
%Estimate beta0 and beta1, the parameters of the logistic
%------------------------------------------------

options = optimoptions('fsolve','MaxIterations',4000,'MaxFunctionEvaluations',4000,'display','off');

minL=[];
fun = @Root4DB;
c=[hatpW0,hatpWW0,hatm1,hatm2];
for bpaper1=1:20
%	tmp=[unifrnd(0.1,5,1,2),mean(W(W>0)),sqrt(var(W(W>0)))];
	tmp=unifrnd(0.1,5,1,4);

	betatest = fsolve(@(beta) fun(beta,c),tmp,options);
	if(betatest(2)<=0)
		betatest = fsolve(@(beta) fun(beta,c),tmp,options);
	end
	if(betatest(2)>0)
		eqmintest=valRoot4DB(betatest,c);
		if length(minL)==0
			minL=eqmintest;
			betaFullPar=betatest;
		elseif eqmintest<minL
			minL=eqmintest;
			betaFullPar=betatest;
		end
	end
end


%Parametric estimator of H computed at xx
hatHxparamFullPar=HFPbeta(xx,betaFullPar(1:2));


%-------------------------------------------------
%Compute parametric estimators of hatR and hatRinv
%-------------------------------------------------

%Function R(x)
hatRtmp=@(x) exp(betaFullPar(1)+(1+betaFullPar(2))*x)./(1+exp(betaFullPar(1)+betaFullPar(2)*x))*sigtermestFP;
hatRparamFullPar=hatRtmp(xx);
xxRinv=xx;

%inverse the estimator of R by interpolation
%First see if hatRparamFullPar covers the range of gridt, where it will need to be inverted below
%if does not cover, find the max value of x to take to make sure we cover the range of gridt
maxH=max(hatHxparamFullPar);
minH=min(hatHxparamFullPar);
maxT=gridt(length(gridt));
minT=gridt(1);
max_xx=xx(length(xx));
min_xx=xx(1);

if maxT>max(hatRparamFullPar)
	
	xint0=[max_xx,log((maxT+0.001)/sigtermestFP/maxH)];
	hatRmax=@(x) hatRtmp(x)-maxT-0.001;
	xmax=fzero(hatRmax,xint0);
	atmp=max_xx;
	btmp=xmax;
	xext=atmp:((btmp-atmp)/20):btmp;
	xext(1)=[];
	xxRinv=[xxRinv,xext];

end
if minT<min(hatRparamFullPar)
	xint0=[log((minT-0.001)/sigtermestFP),min_xx];
	hatRmin=@(x) hatRtmp(x)-minT+0.001;
	xmin=fzero(hatRmin,xint0);
	btmp=min_xx;
	atmp=xmin;
	xext=atmp:((btmp-atmp)/20):btmp;
	xext(length(xext))=[];
	xxRinv=[xext,xxRinv];
end

hatRparamext=hatRtmp(xxRinv);
hatHxparamext=HFP(betaFullPar(1)+betaFullPar(2)*xxRinv);
%Parametric estimator of H' and R
if strcmp(HtypeFP,'Logist')==1
	%Derivative of H
	tmp=exp(betaFullPar(1)+betaFullPar(2)*xxRinv);
	hatHxparamderext= betaFullPar(2)*tmp./(1+tmp).^2;
elseif strcmp(HtypeFP,'Fnorm')==1	
	%Derivative of H
	hatHxparamderext= betaFullPar(2)*normpdf(betaFullPar(1)+betaFullPar(2)*xxRinv);

end


%Estimator of R^{(-1)} at gridt 
indR=find((hatRparamext>=minT)&(hatRparamext<=maxT));
hatRinvparamFullPar=interp1(hatRparamext(indR),xxRinv(indR),gridt,'linear','extrap');


%Now do the same for R'(x)
%First compute the derivative at the extended grid xxinv
if strcmp(HtypeFP,'Logist')==1
	%Derivative of H
	hatRparamderext=hatRparamext.*(1+betaFullPar(2)./(1+tmp));
elseif strcmp(HtypeFP,'Fnorm')==1	
	%Derivative of H
	hatRparamderext=(hatHxparamext+hatHxparamderext).*exp(xxRinv)*sigtermestFP;

end

%Computes estimator of derivative of R^{(-1}}(t) by the formula R^{(-1}}'(t)=1/R'\{R^{(-1}}(t)\}
diffRUtparamext=1./hatRparamderext;
%Then extend by linear extrapolation if needed
diffRUtparamFullPar=interp1(xxRinv,diffRUtparamext,hatRinvparamFullPar,'linear','extrap');
