# Supplementary material for: Nonparametric Density Estimation of a Long-Term Trend from Repeated Semicontinuous Data
Source: J Am Stat Assoc. Author manuscript; Available in PMC 2026 Jun 3. (PMC13229538; doi:10.1080/01621459.2025.2555054)
Supplement: Supp 1 [file NIHMS2120148-supplement-Supp_1.zip › SubmittedCode/Functions/gdecUunknownmultCCD2022.m]

function gdecUK=gdecUunknownmultCCD2022(xx,W,nrep,h)

%Author: Aurore Delaigle
%Compute the deconvolution kernel estimator of the function g as in 
%Camirand-Lemyre, F., Carroll, R.J. and Delaigle, A. (2022). Semiparametric Estimation of the Distribution of Episodically Consumed Foods Measured with Error. JASA, 117, 469-481
%xx: vector of x-values where to compute the deconvolution kernel density estimator
%W=matrix n x J, (i,j)th component is equal to \tilde W_{ij} in the paper for non zero components, 0 for zero components
%nrep=J replicates per individual
%h bandwidth
%Use kernel K of deconvolution literature with Fourier transform (1-t^2)^3


%phiK: Fourier transform of the kernel K. 
phiK = @(t) (1-t.^2).^3;

%Range of t-values (must correspond to the domain of phiK)
%If you get poor results, check that this grid is fine enough
deltat = .0002;
tt = (-1:deltat:1)';
tt=reshape(tt,length(tt),1);

%----------------------------------------------------------
%Estimate phiU. For this use only the Wi's that are nonzero
%----------------------------------------------------------

%compute all possible differences \tilde W_{ij}-\tilde W{ik} for nonzero components
ntot=length(W);
W=reshape(W,ntot,1);

vecind=1:(ntot/nrep);
Diff=[];
for jj=1:(nrep-1)
	indj=((jj-1)*(ntot/nrep))+vecind;
	for kk=(jj+1):nrep
		indk=((kk-1)*(ntot/nrep))+vecind;
		tmp=W(indj)-W(indk);
		Diff=[Diff;tmp((W(indj)~=0)&(W(indk)~=0))];
	end
end

%Sample size of the differences
nDiff=length(Diff);
tout=outerop(tt/h,Diff,'*');
%Estimate phiU^2
phiU=sum(cos(tout),2)/nDiff;
%Truncate estimator of phiU^2 to 0
phiU(phiU<0)=0;
%Take square root to obtain estimator of phiU
phiU=sqrt(abs(phiU));

%Find the smallest and largest value of t for which we use this estimator of phiU. After that phiU gets too unreliable.

tU=tt/h;

%Find smallest positive value of t/h where |phiU(t/h)|< n^(-1/4), to be used if we do not find a t2 below
tmp=tU(abs(phiU)<nDiff^(-0.25));
t2=min(tmp(tmp>0));
if(length(t2)==0)
	t2=tU(length(tU));
end


%Find where phiU(tU) stops decreasing for tU>0.
ind1=find(tU>=0);
ind2=ind1;
ind2(1)=[];
ind1(length(ind1))=[];
dphi=phiU(ind1)-phiU(ind2);
t2B=tU(min(find(dphi<=0)));
if(length(t2B)>0)
	%Then find the height of the first bump after t2
	tUpos=tU(tU>=0);
	ind1=find(tUpos>=t2B);
	if(length(ind1)>1)
		ind2=ind1;
		ind2(1)=[];
		ind1(length(ind1))=[];
		dphi=phiU(ind1)-phiU(ind2);
		phi1=phiU(ind1);
		minphiU=max(phi1(find(dphi>0)));
		if(length(minphiU)>0)
			ind1=find(tU>=0);
			phi1=phiU(ind1);
			t3=min(tUpos(phi1<=minphiU));
			t2=t3;
		end
	end
end

%Use a spline approximation of phiU for computing the bandwidth, as in
%Delaigle, A., Hall, P. and Meister, A. (2008). On Deconvolution with repeated measurements. Annals of Statistics, 36, 665-685, 
%and in Delaigle, A. and Hall, P. (2016). Methodology for nonparametric deconvolution when the error distribution is unknown. JRSS,B, 78, 231-252
tlim=[-t2,t2];
ppphiU=spline(tU,phiU);
hatvarU=var(Diff)/2;
phiUS=phiUspline(tt/h,hatvarU,tlim,ppphiU);

%------------------------------------------------------------------------------------------------------------------------
% Estimate Fourier transform of g. Here use only the nonzero Wi's but use n=total sample size, counting also the zeros
%------------------------------------------------------------------------------------------------------------------------

%Vector that contains all the \tilde W_ij's for nonzero components
WTout=W(W~=0);
%ntout: total sample size, including the  0 components
ntout=length(W);

%Estimate function g
OO=outerop(tt/h,WTout,'*');
rehatphiW=sum(cos(OO),2)/ntout;
imhatphiW=sum(sin(OO),2)/ntout;
rehatphig=rehatphiW./phiUS;
imhatphig=imhatphiW./phiUS;

xt=outerop(tt/h,xx,'*');
longx=length(xx);
gdecUK=cos(xt).*repmat(rehatphig,1,longx)+sin(xt).*repmat(imhatphig,1,longx);
gdecUK=sum(gdecUK.*repmat(phiK(tt),1,longx),1)/(2*pi)*deltat/h;
gdecUK(gdecUK<0)=0*gdecUK(gdecUK<0);
