# Supplementary material for: Nonparametric Density Estimation of a Long-Term Trend from Repeated Semicontinuous Data
Source: J Am Stat Assoc. Author manuscript; Available in PMC 2026 Jun 3. (PMC13229538; doi:10.1080/01621459.2025.2555054)
Supplement: Supp 1 [file NIHMS2120148-supplement-Supp_1.zip › SubmittedCode/Functions/GenerateData2Multi.m]

%Generate data for simulations in the paper
%Author: Aurore Delaigle

%Data will be a matrix W of dimension n x nrep
%n is number of individuals
%nrep is number of replicates per individual, called J in the paper
%Component (i,j) of matrix W corresponds to the data \tilde W_ij obtained by transformation h=log for nonzero components
%Component (i,j) of matrix W is equal to 0 for the zero components 
%For non zero components  \tilde W_ij =X_i+U_{ij} in the paper
%Here hX corresponds to X in the paper 
%and hU corresponds to U in the paper
%Two possible distributions for X: log of mixtures of two gammas ('mixGamma') or log of mixtures of two log normals ('mixNorm')
%Two possible distributions for U: Laplace distribution ('Lap') or normal distribution ('norm')


%1. Generate n X values
if strcmp(expXtype,'mixGamma')==1
	Uni=unifrnd(0,1,n,1);
	hX1=log(gamrnd(k1,th1,n,1));
	hX=log(gamrnd(k2,th2,n,1));
	hX(Uni <= pmix)=hX1(Uni <= pmix);

elseif strcmp(expXtype,'mixNorm')==1
	Uni=unifrnd(0,1,n,1);
	hX1=log(lognrnd(mu1,sig1,n,1));
	hX=log(lognrnd(mu2,sig2,n,1));
	hX(Uni <= pmix)=hX1(Uni <= pmix);
end


%2. Add error U to the X values, create nrep contaminated replicates of each X

if strcmp(errortype,'Lap')==1
	W=[];
	for k=1:nrep
		hU=rlap(sigU,n,1);
		W=[W hX+hU];
	end
	
elseif strcmp(errortype,'norm')==1
	W=[];
	for k=1:nrep
		hU=normrnd(0,sigU,n,1);
		W=[W hX+hU];
	end
end


%3. Set a proportion of the data to zero according to conditional probability of being positive=function H in the paper
pW0X=repmat(Hbeta(hX,betatrue),1,nrep);
%Set some observations to zero with conditional probability H
U=unifrnd(0,1,n,nrep);
W(U>pW0X)=0;
