# Supplementary material for: Nonparametric Density Estimation of a Long-Term Trend from Repeated Semicontinuous Data
Source: J Am Stat Assoc. Author manuscript; Available in PMC 2026 Jun 3. (PMC13229538; doi:10.1080/01621459.2025.2555054)
Supplement: Supp 1 [file NIHMS2120148-supplement-Supp_1.zip › SubmittedCode/Functions/hatfUBandwidthKnorm.m]

function h=hatfUBandwidthKnorm(Ustar,n)
% Code from Camirand-Lemyre, F., Carroll, R.J. and Delaigle, A. (2022). Semiparametric Estimation of the Distribution of Episodically Consumed Foods Measured with Error. JASA, 117, 469-481
% Author: Aurore Delaigle
% Compute SIMEX bandwidth for estimating fU

%Use Gaussian kernel
phiK= @(t) exp(-t.^2/2);
deltat=0.005;
tt=-5:deltat:5;

%Estimate fUstar from EF data by the standard KDE estimator with PI bandwidth
h=bwsjpiSM(Ustar);

%number of SIMEX samples
BB=20;
for bb=1:BB

	%Generate more contaminated data
	Urand=datasample(Ustar,n);
	Ustar2=Ustar+Urand;
	Urand1=datasample(Ustar,n);
	Urand2=datasample(Ustar,n);
	Ustar3=Ustar2+Urand1+Urand2;

	%-------
	%SIMEX1 
	%-------


	%Interval where we compute the Integrated squared error from SIMEX world 1
	tmp=quantile(Ustar,[0.001,0.999]);
	amin=tmp(1);
	bmax=tmp(2);
	Deltax=(bmax-amin)/200;
	xx1=amin:Deltax:bmax;
	longx=length(xx1);

	%Compute standard KDE estimator of f*1 in SIMEX 1 world.
	xout=outerop(xx1,Ustar,'-');
	xt=outerop(tt,xx1,'*');
	fUstar1KDE=normpdf(xout,0,h)*ones(n,1)/n;

	%Compute our estimator on a grid of bandwidths
	if(bb==1)
		hgrid=h*(0.5:0.1:4);
		CV1=0*hgrid;
	end
	for ih=1:length(hgrid)

		h1=hgrid(ih);
		hatfU1=fUestimKnorm(xt,Ustar2,h1,n,longx);
		CV1(ih)=CV1(ih)+sum((hatfU1-fUstar1KDE').^2);
	end

	%----------
	%KDE SIMEX2
	%----------

	%Estimate fUstar from EF data by the standard KDE estimator with PI bandwidth
	h=bwsjpiSM(Ustar2);

	%Interval where we compute the Integrated squared error from SIMEX world 2
	tmp=quantile(Ustar2,[0.001,0.999]);
	amin=tmp(1);
	bmax=tmp(2);
	Deltax=(bmax-amin)/200;
	xx2=amin:Deltax:bmax;
	xt=outerop(tt,xx2,'*');
	longx=length(xx1);

	%Compute standard KDE estimator of f*1 in SIMEX 2 world.
	xout=outerop(xx2,Ustar2,'-');
	fUstar2KDE=normpdf(xout,0,h)*ones(n,1)/n;

	%Compute our estimator on a grid of bandwidths
	if(bb==1)
		hgrid=h*(0.5:0.1:4);
		CV2=0*hgrid;
	end
	for ih=1:length(hgrid)

		h2=hgrid(ih);
		hatfU2=fUestimKnorm(xt,Ustar3,h2,n,longx);
		CV2(ih)=CV2(ih)+sum((hatfU2-fUstar2KDE').^2);
	end
end


indmin=find(CV1==min(CV1));
if(length(indmin)>1)
	indmin=indmin(2);
end
h1=hgrid(indmin);

indmin=find(CV2==min(CV2));
if(length(indmin)>1)
	indmin=indmin(2);
end

h2=hgrid(indmin);

h=h1^2/h2;
