# Supplementary material for: Nonparametric Density Estimation of a Long-Term Trend from Repeated Semicontinuous Data
Source: J Am Stat Assoc. Author manuscript; Available in PMC 2026 Jun 3. (PMC13229538; doi:10.1080/01621459.2025.2555054)
Supplement: Supp 1 [file NIHMS2120148-supplement-Supp_1.zip › SubmittedCode/Functions/hatfxTdecUnknownUMultilocHP.m]

function fxTestim=hatfxTdecUnknownUMultilocHP(xx,Wfull,n,nrep,h,Hbbeta,beta,KernType)

%Author: Aurore Delaigle
%Compute nonparametric estimator  of fX with tail correction

%Inputs:
%xx: vector of x-values where to compute the estimator
%W=matrix n x J, (i,j)th component is equal to \tilde W_{ij} in the paper for non zero components, 0 for zero components
%n=number of individuals
%nrep=J replicates per individual
%h bandwidth
%Hbbeta is a parametric model to be used for tail corrections
%beta are the parameters of the parametric model estimated by the method of Camirand, Carroll and Delaigle (2022)
%KernType: choice of kernel, default =K2, can also used K3, where K2 and K3 are as in the deconvolution literature

%Output:
%fXTestim: nonparametric estimator of fX

% ------------------------------------------------------------------------------------------------------------------------------------------------------------------------
%								WARNINGS:
% ------------------------------------------------------------------------------------------------------------------------------------------------------------------------
%
% The DKDE can also be computed using the Fast Fourier Transform, which is a bit more complex. 
% See Delaigle, A. and Gijbels, I. (2007). Frequent problems in calculating integrals and optimizing objective functions: a case study in density deconvolution.   Statistics and Computing,  17,  349 - 355
% However if the grid of t-values is fine enough, the estimator can simply be computed like here without having problems with oscillations.
%
% ------------------------------------------------------------------------------------------------------------------------------------------------------------------------


%Parametric model for H to be used later in the tails
Hbeta=@(x) Hbbeta(x,beta);


%phiK: Fourier transform of the kernel K. You can change this if you wish to use another kernel but make sure 
%you change the range of t-values, which should correspond to the support of phiK
if nargin==7
	KernType='K2';
end

if strcmp(KernType,'K2')==1
	phiK = @(t) (1-t.^2).^3;
elseif strcmp(KernType,'K3')==1
	phiK = @(t) phiK3(t);
	
end


%Range of t-values (must correspond to the domain of phiK)
%If you get poor results, check that this grid is fine enough
deltat = .0002;
t = (-1:deltat:1)';
t=reshape(t,length(t),1);

%----------------------------------------------------------
%Estimate phiU. For this use only the Wi's that are nonzero
%----------------------------------------------------------

%compute all possible differences \tilde W_{ij}-\tilde W{ik} for nonzero components

ntot=n*nrep;
W=reshape(Wfull,ntot,1);

%compute all possible differences of replicates
vecind=1:(ntot/nrep);
Diff=[];
for jj=1:(nrep-1)
	indj=((jj-1)*(ntot/nrep))+vecind;
	for kk=(jj+1):nrep
		indk=((kk-1)*(ntot/nrep))+vecind;
		tmp=W(indj)-W(indk);
		Diff=[Diff;tmp((W(indj)~=0)&(W(indk)~=0))];
	end
end

%Sample size of the differences
nDiff=length(Diff);
tout=outerop(t/h,Diff,'*');
%Estimate phiU^2
phiU=sum(cos(tout),2)/nDiff;
%Truncate estimator of phiU^2 to 0
phiU(phiU<0)=0;
%Take square root to obtain estimator of phiU
phiU=sqrt(abs(phiU));

%Find the smallest and largest value of t for which we use this estimator of phiU. After that phiU gets too unreliable.

tU=t/h;

%Find smallest positive value of t/h where |phiU(t/h)|< n^(-1/4), to be used if we do not find a t2 below
tmp=tU(abs(phiU)<nDiff^(-0.25));
t2=min(tmp(tmp>0));
if(length(t2)==0)
	t2=tU(length(tU));
end


%Find where phiU(tU) stops decreasing for tU>0.
ind1=find(tU>=0);
ind2=ind1;
ind2(1)=[];
ind1(length(ind1))=[];
dphi=phiU(ind1)-phiU(ind2);
t2B=tU(min(find(dphi<=0)));
if(length(t2B)>0)
	%Then find the height of the first bump after t2
	tUpos=tU(tU>=0);
	ind1=find(tUpos>=t2B);
	if(length(ind1)>1)
		ind2=ind1;
		ind2(1)=[];
		ind1(length(ind1))=[];
		dphi=phiU(ind1)-phiU(ind2);
		phi1=phiU(ind1);
		minphiU=max(phi1(find(dphi>0)));
		if(length(minphiU)>0)
			ind1=find(tU>=0);
			phi1=phiU(ind1);
			t3=min(tUpos(phi1<=minphiU));
			t2=t3;
		end
	end
end

%Use a spline approximation of phiU in the bandwidth calculations that follow, as in
%Delaigle, A., Hall, P. and Meister, A. (2008). On Deconvolution with repeated measurements. Annals of Statistics, 36, 665-685, 
%and in Delaigle, A. and Hall, P. (2016). Methodology for nonparametric deconvolution when the error distribution is unknown. JRSS,B, 78, 231-252

tlim=[-t2,t2];
ppphiU=spline(tU,phiU);
hatvarU=var(Diff)/2;
phiUth=phiUspline(t/h,hatvarU,tlim,ppphiU);


%-------------------
%-------------------
% Now estimate fX
%-------------------
%-------------------


%compute cos and sin for all non zero data

%Matrix of 0/1 where 1 if observation non zero, 0 otherwise
Wmatindic=(Wfull~=0);

%Find number of non zero replicates for the ith individual
nipos=sum(Wmatindic,2);

%To compute double sum over j,j' in phiW++, find matrix giving, at the kth column, the number of non zero replicates for the ith individual that are not the kth replicate
Wmatnumber=repmat(nipos,1,nrep);
for k=1:nrep
	Wmatnumber(:,k)=Wmatnumber(:,k)-Wmatindic(:,k);
end
Wmatnumber(Wmatnumber<0)=0;

%Put all replicates in one vector
Wfull=reshape(Wfull,n*nrep,1);

%Put all numbers just calculated in one vector
Wmatnumber=reshape(Wmatnumber,n*nrep,1);

%Put all 0/1s computed above in one vector
Wmatindic=reshape(Wmatindic,n*nrep,1);

%Only need to keep the non zero ones
Wfull=Wfull(Wmatindic~=0);
Wmatnumber=Wmatnumber(Wmatindic~=0);

%We don't need this matrix anymore, clear it by putting 1 instead
Wmatindic=1;

OO=outerop(t/h,Wfull,'*');

cosOO=cos(OO);
sinOO=sin(OO);
%Clear matrix 00
OO=[];

%-------------------------------------------------
% Estimate Fourier transforms of g(x) and  gH(x) 
%-------------------------------------------------

%Compute phi_{\tilde W+} in the paper (estimator of Fourier transform of g)
grehatphiX=sum(cosOO,2)./phiUth/n/nrep;
gimhatphiX=sum(sinOO,2)./phiUth/n/nrep;


%Compute phi_{\tilde W++} in the paper (estimator of Fourier transform of H2fX)
gHrehatphiX=cosOO*Wmatnumber./phiUth/n/nrep/(nrep-1);
gHimhatphiX=sinOO*Wmatnumber./phiUth/n/nrep/(nrep-1);


xt=outerop(t/h,xx,'*');
longx=length(xx);
csxt=cos(xt);
sxt=sin(xt);


%------------------------------------------------------------------------------------
%Compute the nonparametric estimators of g(x) and gH(x) by inverse Fourier transform
%------------------------------------------------------------------------------------
gdecUK=csxt.*repmat(grehatphiX,1,longx)+sxt.*repmat(gimhatphiX,1,longx);
gHdecUK=csxt.*repmat(gHrehatphiX,1,longx)+sxt.*repmat(gHimhatphiX,1,longx);

%clear values not needed
gHrehatphiX=0;
gHimhatphiX=0;
csxt=0;
sxt=0;
xt=0;

matK=repmat(phiK(t),1,longx);
gdecUK=sum(gdecUK.*matK,1)/(2*pi)*deltat/h;
gHdecUK=sum(gHdecUK.*matK,1)/(2*pi)*deltat/h;

%clear value
matK=[];

%----------------------------------------------------------------------
%Compute the nonparametric estimator of fX(x) and make tail corrections
%----------------------------------------------------------------------

%Compute nonparametric estimator of fX
fxTestim=(gdecUK).^2./gHdecUK;
%Truncate estimator to 0
fxTestim(fxTestim<0)=0;


%Alternative estimator to use in the tails if the tails have outlying values: use parametric H obtained by method of Camirand, Carroll, Delaigle (2022).
fxTestimHparam=gdecUK./reshape(Hbeta(xx),size(gdecUK));
fxTestimHparam(fxTestimHparam<0)=0;

%Check if/where in the tails we need to replace nonparametric estimator by alternative estimator
%To find outliers in tails, compare values of estimator there with values on intervals [q_{\tilde W,0.025},q_{\tilde W,0.1}] and [q_{\tilde W,0.9},q_{\tilde W,0.975}] as in appendix of paper
tmp=quantile([Wfull(Wfull~=0)],[0.025,0.1,0.9,0.975]);

%Compute 1/2 average of values of \hat fX on interval [q_{\tilde W,0.025},q_{\tilde W,0.1}]
%Values larger than this in the left tail will be considered implausibly large (outliers)
ind2=find((xx<tmp(2))&(xx>tmp(1)));
fxTestimmaxL=mean(fxTestim(ind2))/2;

%Compute 1/2 average of values of \hat fX on interval [q_{\tilde W,0.9},q_{\tilde W,0.975}]
%Values larger than this in the right tail will be considered implausibly large (outliers)
ind3=find((xx<tmp(4))&(xx>tmp(3)));
fxTestimmaxR=mean(fxTestim(ind3))/2;


%difference between neighbouring values
DfX=diff(fxTestim);

%------------------------------
%Find outliers in the left tail
%------------------------------

%left tail is x<q_{\tilde W,0.025}
ind=find(xx<=tmp(1));
a=fxTestim(ind);
if length(a)>2

	%search for first local max from right to left, that is greater than fxTestimmaxL; keep the index of its location in locs
	[pks,locs]=localmax(ind,a,fxTestimmaxL,-1);

	if length(pks)>0
		%find the first index to the right of max for which the function increases instead of decreasing. We have found the extremity of the peak
		diffpos=min(find(DfX(locs:ind2(1))>=0));
		ind=1:(locs+diffpos);
		%Use semiparametric estimator to the left of this point
		fxTestim(ind)=fxTestimHparam(ind);
	
	%If we have not found a local max, look at the left extremity
	else
		if fxTestim(1)>fxTestimmaxL
			%find the first index to the right of max for which the function increases instead of decreasing. We have found the extremity of the peak
			diffpos=min(find(DfX(1:ind2(1))>=0));
			ind=1:(1+diffpos);
			%Use semiparametric estimator to the left of this point
			fxTestim(ind)=fxTestimHparam(ind);
		end
	end
end


%------------------------------
%Find outliers in the right tail
%------------------------------

%Right tail is x>q_{\tilde W,0.975}
ind=find(xx>=tmp(4));
a=fxTestim(ind);

if length(a)>2

	%search for first local max from left to right, that is greater than fxTestimmaxR; keep the index of its location in locs
	[pks,locs]=localmax(ind,a,fxTestimmaxR,1);

	if(length(pks)>0)
		%find the first index to the left of max for which the function decreases instead of increasing. We have found the extremity of the peak
		diffpos=max(find(DfX(ind(1):locs)<=0));
		ind=ind(diffpos):length(xx);
		%Use semiparametric estimator to the right of this point
		fxTestim(ind)=fxTestimHparam(ind);

	%If we have not found a local max, look at the right extremity
	else
		if fxTestim(length(fxTestim))>fxTestimmaxR
			%find the first index to the left of max for which the function decreases instead of increasing. We have found the extremity of the peak
			diffpos=max(find(DfX(ind(1):length(DfX))<=0));
			ind=ind(diffpos):length(xx);
			%Use semiparametric estimator to the right of this point
			fxTestim(ind)=fxTestimHparam(ind);
		end
	end
end
