# Supplementary material for: Nonparametric Density Estimation of a Long-Term Trend from Repeated Semicontinuous Data
Source: J Am Stat Assoc. Author manuscript; Available in PMC 2026 Jun 3. (PMC13229538; doi:10.1080/01621459.2025.2555054)
Supplement: Supp 1 [file NIHMS2120148-supplement-Supp_1.zip › SubmittedCode/Functions/hatHxdecUnknownUIncreasingMult.m]

function [Hestim,HestimNonMon]=hatHxdecUnknownUIncreasingMult(xx,Wfull,n,nrep,h,KernType,fullPath,RscriptPath)

%Author: Aurore Delaigle
%Compute nonparametric estimator of H and its monotonised version

%Inputs:
%xx: vector of x-values where to compute the estimator
%W=matrix n x J, (i,j)th component is equal to \tilde W_{ij} in the paper for non zero components, 0 for zero components
%n=number of individuals
%nrep=number of replicates per individual
%h bandwidth
%KernType: choice of kernel, default =K2, can also used K3, where K2 and K3 are as in the deconvolution literature
%fullPath: Path where to do the R calculations
%RscriptPath: Path for RScript.exe

%Outputs:
%Hestim: non monotonised estimator of H
%HestimNonMon: monotonised estimator of H

% ------------------------------------------------------------------------------------------------------------------------------------------------------------------------
%								WARNINGS:
% ------------------------------------------------------------------------------------------------------------------------------------------------------------------------
%
% The estimator can also be computed using the Fast Fourier Transform, which is a bit more complex. 
% See Delaigle, A. and Gijbels, I. (2007). Frequent problems in calculating integrals and optimizing objective functions: a case study in density deconvolution.   Statistics and Computing,  17,  349 - 355
% However if the grid of t-values is fine enough, the estimator can simply be computed like here without having problems with oscillations.
%
% ------------------------------------------------------------------------------------------------------------------------------------------------------------------------


%phiK: Fourier transform of the kernel K. You can change this if you wish to use another kernel but make sure 
%you change the range of t-values, which should correspond to the support of phiK
if nargin==5
	KernType='K2';
end

if strcmp(KernType,'K2')==1
	phiK = @(t) (1-t.^2).^3;
elseif strcmp(KernType,'K3')==1
	phiK = @(t) phiK3(t);
end

%Range of t-values (must correspond to the domain of phiK)
%If you get poor results, check that this grid is fine enough
deltat = .0002;
t = (-1:deltat:1)';
t=reshape(t,length(t),1);


%----------------------------------------------------------
%Estimate phiU. For this use only the Wi's that are nonzero
%----------------------------------------------------------

%compute all possible differences \tilde W_{ij}-\tilde W{ik} for nonzero components
W=reshape(Wfull,n*nrep,1);
ntot=length(W);

%compute all possible differences of replicates
vecind=1:(ntot/nrep);
Diff=[];
for jj=1:(nrep-1)
	indj=((jj-1)*(ntot/nrep))+vecind;
	for kk=(jj+1):nrep
		indk=((kk-1)*(ntot/nrep))+vecind;
		tmp=W(indj)-W(indk);
		Diff=[Diff;tmp((W(indj)~=0)&(W(indk)~=0))];
	end
end

%Sample size of the differences
nDiff=length(Diff);
tout=outerop(t/h,Diff,'*');

%Estimate phiU^2
phiU=sum(cos(tout),2)/nDiff;
%Truncate estimator of phiU^2 to 0
phiU(phiU<0)=0;
%Take square root to obtain estimator of phiU
phiU=sqrt(abs(phiU));

%Find the smallest and largest value of t for which we use this estimator of phiU. After that phiU gets too unreliable.

tU=t/h;

%Find smallest positive value of t/h where |phiU(t/h)|< n^(-1/4), to be used if we do not find a t2 below
tmp=tU(abs(phiU)<nDiff^(-0.25));
t2=min(tmp(tmp>0));
if(length(t2)==0)
	t2=tU(length(tU));
end


%Find where phiU(tU) stops decreasing for tU>0.
ind1=find(tU>=0);
ind2=ind1;
ind2(1)=[];
ind1(length(ind1))=[];
dphi=phiU(ind1)-phiU(ind2);
t2B=tU(min(find(dphi<=0)));
if(length(t2B)>0)
	%Then find the height of the first bump after t2
	tUpos=tU(tU>=0);
	ind1=find(tUpos>=t2B);
	if(length(ind1)>1)
		ind2=ind1;
		ind2(1)=[];
		ind1(length(ind1))=[];
		dphi=phiU(ind1)-phiU(ind2);
		phi1=phiU(ind1);
		minphiU=max(phi1(find(dphi>0)));
		if(length(minphiU)>0)
			ind1=find(tU>=0);
			phi1=phiU(ind1);
			t3=min(tUpos(phi1<=minphiU))
			t2=t3;
		end
	end
end

%Use a spline approximation of phiU in the bandwidth calculations that follow, as in
%Delaigle, A., Hall, P. and Meister, A. (2008). On Deconvolution with repeated measurements. Annals of Statistics, 36, 665-685, 
%and in Delaigle, A. and Hall, P. (2016). Methodology for nonparametric deconvolution when the error distribution is unknown. JRSS,B, 78, 231-252

tlim=[-t2,t2];
ppphiU=spline(tU,phiU);
hatvarU=var(Diff)/2;
phiUth=phiUspline(t/h,hatvarU,tlim,ppphiU);


%-------------------------------------------------------------------------------------------
%-------------------------------------------------------------------------------------------
% now estimate H
%-------------------------------------------------------------------------------------------
%-------------------------------------------------------------------------------------------


%compute cos and sin for all non zero data

%Matrix of 0/1 where 1 if observation non zero, 0 otherwise
Wmatindic=(Wfull~=0);

%Find number of non zero replicates for the ith individual
nipos=sum(Wmatindic,2);

%To compute double sum over j,j' in phiW++, find matrix giving, at the kth column, the number of non zero replicates for the ith individual that are not the kth replicate
Wmatnumber=repmat(nipos,1,nrep);
for k=1:nrep
	Wmatnumber(:,k)=Wmatnumber(:,k)-Wmatindic(:,k);
end
Wmatnumber(Wmatnumber<0)=0;

%Put all replicates in one vector
Wfull=reshape(Wfull,n*nrep,1);

%Put all numbers just calculated in one vector
Wmatnumber=reshape(Wmatnumber,n*nrep,1);

%Put all 0/1s computed above in one vector
Wmatindic=reshape(Wmatindic,n*nrep,1);

%Only need to keep the non zero ones
Wfull=Wfull(Wmatindic~=0);
Wmatnumber=Wmatnumber(Wmatindic~=0);

%We don't need this matrix anymore, clear it by puting 1 instead
Wmatindic=1;

%Compute the monotonised estimator of H using Dette's method with Geenens' estimator for densities with bounded domain. 
%The latter cannot compute the density estimator at the endpoints of the desired domain and so we slightly increase the domain of interest.
deltax=xx(2)-xx(1);
x1extra=xx(1)-deltax;
x2extra=xx(length(xx))+deltax;
xextra=[x1extra,xx,x2extra];				

Hestim=0*xextra;

OO=outerop(t/h,Wfull,'*');

cosOO=cos(OO);
sinOO=sin(OO);
%Clear matrix 00
OO=[];

%-------------------------
% Estimate g(x) and  gH(x) 
%-------------------------

%Compute phi_{\tilde W+} in the paper (estimator of Fourier transform of g)
grehatphiX=sum(cosOO,2)./phiUth/n/nrep;
gimhatphiX=sum(sinOO,2)./phiUth/n/nrep;

%Compute phi_{\tilde W++} in the paper (estimator of Fourier transform of H2fX)
gHrehatphiX=cosOO*Wmatnumber./phiUth/n/nrep/(nrep-1);
gHimhatphiX=sinOO*Wmatnumber./phiUth/n/nrep/(nrep-1);


xt=outerop(t/h,xextra,'*');
longx=length(xextra);
csxt=cos(xt);
sxt=sin(xt);

%------------------------------------------------------------------------------------
%Compute the nonparametric estimators of g(x) and gH(x) by inverse Fourier transform
%------------------------------------------------------------------------------------
gdecUK=csxt.*repmat(grehatphiX,1,longx)+sxt.*repmat(gimhatphiX,1,longx);
gHdecUK=csxt.*repmat(gHrehatphiX,1,longx)+sxt.*repmat(gHimhatphiX,1,longx);

%clear values not needed
gHrehatphiX=0;
gHimhatphiX=0;
csxt=0;
sxt=0;
xt=0;

matK=repmat(phiK(t),1,longx);
gdecUK=sum(gdecUK.*matK,1);
gHdecUK=sum(gHdecUK.*matK,1);

%clear value
matK=[];

%-------------------------------------------------------------------------
%Compute the nonparametric estimator of  H(x) and its monotonised version
%-------------------------------------------------------------------------

%Nonparametric nonmontonised estimator of H
Hestim=gHdecUK./gdecUK;

%Store nonmontonised estimator truncated  to [0,1]
HestimNonMon=Hestim(2:(length(xx)+1));
HestimNonMon(HestimNonMon>1)=1;
HestimNonMon(HestimNonMon<0)=0;

%Then compute monotonised estimator.

%In an interval in the right tail, replace H(x)>1 by a value <1 using a smooth function as described in Appendix A.2 in case we have too many  H(x)>1 
%Interval in the right tail where we do this 
tmp=quantile(Wfull(Wfull~=0),[0.8,0.99]);

%Indices where  H>1 in the right tail
ind=find((xextra>=tmp(1))&(Hestim>1));
%Indices where  H>1 in the above interval of the right tail
ind2=find((xextra>=tmp(1))&(xextra<=tmp(2))&(Hestim>1));
%Number of times H>1 in that interval
lind=length(ind2);

%First, replace H>1 by 1
Hestim(ind)=1;

%Then if H(x)>1 too often (lind >3), apply the smooth correction described in paper
if lind>3
	ind=ind(1):length(Hestim);
	Hestim(ind)=1;
	lind=length(ind);

	%indices of all x values>=x_m. \hat H(x) will be replaced by a value<1 for all those x values, in a smooth way
	weight=1+0*xextra;
	A=xextra(ind(1));
	B=xextra(ind(lind));
	kexp=2;
	V=0.99;
	weight(ind)=1+(V-1)/(B-A)^3*(B^3-3*B^2*A+6*B*A*xextra(ind)-3*(B+A)*xextra(ind).^2+2*xextra(ind).^3);
	weight(ind(1):(-1):(ind(1)-lind+1))=weight(ind);
	Hestim=Hestim.*weight;
end


%Compute monotonised estimator of H
Hestim=monotonizeH(xextra,Hestim,n,fullPath,RscriptPath);
Hestim=reshape(Hestim,size(xx));
