# Supplementary material for: Nonparametric Density Estimation of a Long-Term Trend from Repeated Semicontinuous Data
Source: J Am Stat Assoc. Author manuscript; Available in PMC 2026 Jun 3. (PMC13229538; doi:10.1080/01621459.2025.2555054)
Supplement: Supp 1 [file NIHMS2120148-supplement-Supp_1.zip › SubmittedCode/Functions/localmax.m]

function [pks,locs]=localmax(gridt,ft,fmax,dec)
%Author: Aurore Delaigle
%search for first local max of ft from left to right, or from right to left, that is greater than fmax
%gridt: argument of ft, i.e. function ft available at grid of values gridt
%ft: function of which we are looking for the local max
%fmax=max value to consider for peak values
%dec=-1: search local max from right to left
%dec=1: search local max from left to right

lt=length(gridt);
jj=0;
pks=[];	
locs=[];

	
%search for first local max from left to right, that is greater than fmax
if(dec==1)
	for k = 2:(lt-1)
		if(jj==0)
			if ft(k)>=fmax
			    if (ft(k) >= ft(k-1))& (ft(k) >= ft(k+1))
		    		jj = jj + 1;
				pks=ft(k); 
				locs=gridt(k);
			    end
		    end
		end
	    
	end
end


%search for first local max from right to left, that is greater than fmax
if(dec==-1)
	for k = (lt-1):(-1):2
		if(jj==0)
			if ft(k)>=fmax
			    if (ft(k) >= ft(k-1))& (ft(k) >= ft(k+1))
		    		jj = jj + 1;
				pks=ft(k); 
				locs=gridt(k);
			    end
		    end
		end
	    
	end
end
