# Supplementary material for: Nonparametric Density Estimation of a Long-Term Trend from Repeated Semicontinuous Data
Source: J Am Stat Assoc. Author manuscript; Available in PMC 2026 Jun 3. (PMC13229538; doi:10.1080/01621459.2025.2555054)
Supplement: Supp 1 [file NIHMS2120148-supplement-Supp_1.zip › SubmittedCode/Functions/logistic.m]

function y=logistic(x)
%Compute a logistic function and truncate to 0 and 1 when x is too small or too large

y=0*x;
y(x<=0)=exp(x(x<=0))./(1+exp(x(x<=0)));
y(x>0)=1./(1+exp(-x(x>0)));
y(y>500)=1;
y(y<-500)=0;
