# Supplementary material for: Nonparametric Density Estimation of a Long-Term Trend from Repeated Semicontinuous Data
Source: J Am Stat Assoc. Author manuscript; Available in PMC 2026 Jun 3. (PMC13229538; doi:10.1080/01621459.2025.2555054)
Supplement: Supp 1 [file NIHMS2120148-supplement-Supp_1.zip › SubmittedCode/Functions/logLlogistDer.m]

function [logL,logLder]=logLlogistDer(gamma,W,n,errortype,sigU)

%Author: Aurore Delaigle
%Compute loglikelihood of univariate contaminated data with excess zeros when H is the logistic function

%gamma is the set of parameters to be optimised: beta0,beta1,muX,sigX
%W=matrix n x J, (i,j)th component is equal to \tilde W_{ij} in the paper for non zero components, 0 for zero components
%n=number of individuals
%errortype: 'Lap' for Laplace errors and 'norm' for normal errors. For other error distributions, simply redefine phiU below 
%sigU: parameter of Laplace or normal errors used only to define phiU.


%Default values of phiU(t)=characteristic function of the errors
%If you want to consider another error type, simply replace phiU by the characteristic function of your error type

%Compute logL and its derivative
logL=0;
logLder=0;

sX2=gamma(4);

%Compute components of each individual separately
for i=1:n
	Wi=W(i,:);
	%integrate gi and the 4 partial derivatives at the same time
	allint=	integral(@(x) funfunder(x,gamma,Wi,errortype,sigU),-Inf,Inf,'ArrayValued',true);
	
	
	logL=logL+log(allint(1));
	logLder=logLder+allint(2:5)/allint(1);

end

logLder(3)=logLder(3)/sX2;
logLder(4)=0.5*logLder(4)/sX2^2;


%take the opposite to minimise instead of maximise.
logL=-logL;
logLder=-logLder;


function gi_gider=funfunder(x,gamma,Wi,errortype,sigU)

	%Density fU for U Laplace or U normal
	if strcmp(errortype,'Lap')==1
		fU=@(x) exp(-abs(x)/sigU)/(2*sigU);
	elseif strcmp(errortype,'norm')==1
		fU=@(x) normpdf(x,0,sigU);
	end

	%Logistic function
	beta0=gamma(1);
	beta1=gamma(2);
	muX=gamma(3);
	sX2=gamma(4);
	Hbeta = @(x) 1 ./ (1 + exp(-beta0-beta1*x));
	

	%indices of non zero observations for ith individual
	indpos=find(Wi~=0);
	%number of non zero observations for ith individual
	npos=length(indpos);
	%number of replicates  for ith individual (J in the paper)
	Ki=length(Wi);
	y0=1;
	
	%Compute term in fU
	if(npos>=1)
		argfU=outerop(Wi(indpos),x,'-');
		y0=prod(fU(argfU),1);
	end

	%Compute term in Hbeta
	y1=1;
	Hbetax=Hbeta(x);
	if(npos>0)
		y1=Hbetax.^npos;
	end	

	%Compute term in 1-Hbeta
	y2=1;
	if(npos<Ki)
		y2=(1-Hbetax).^(Ki-npos);
	end	

	%Compute term in fX
	hatfx=normpdf(x,muX,sqrt(sX2));
	
	%Deduce ith component of likelihood
	gi=y0.*y1.*y2.*hatfx;

	%To compute the integrand for the num of the der logL:
	%der wrt b0
	numderb0=gi.*(npos-Ki*Hbetax);
	%der wrt b1
	numderb1=x.*gi.*(npos-Ki*Hbetax);
	%der wrt muX
	numdermuX=gi.*(x-muX);
	%der wrt sX2
	numdersX=gi.*((x-muX).^2-sX2);
	
	gider=[numderb0;numderb1;numdermuX;numdersX];
	gi_gider=[gi;gider];

end


end
