# Supplementary material for: Nonparametric Density Estimation of a Long-Term Trend from Repeated Semicontinuous Data
Source: J Am Stat Assoc. Author manuscript; Available in PMC 2026 Jun 3. (PMC13229538; doi:10.1080/01621459.2025.2555054)
Supplement: Supp 1 [file NIHMS2120148-supplement-Supp_1.zip › SubmittedCode/Functions/monotonizeH.m]

function Hmono=monotonizeH(xx,hatHx,n,fullPath,RscriptPath)
%Compute monotonizes estimator HatHx of H computed on the grid xx
%Author: Aurore Delaigle

%INPUTS:
%xx: grid of values at which estimator hatHx is provided
%hatHx: estimator of H to be monotonised
%n: sample size (number of individuals)
%fullpath: path where to do the R calculations
%RscriptPath: path where Rscript.exe is located

%OUTPUT:
%Hmono: monotonised estimator of H
		
	%-----------------------------------------------------------------------------------------
	% Print in file vectors needed by R script
	%-----------------------------------------------------------------------------------------
		
	%Calculations are done in R and communication between Matlab and R is done through txt files.	
	fp = fopen([fullPath,'\xx.txt'],'w');
	fprintf(fp,'%f,',xx);
	fclose(fp);

	fp = fopen([fullPath,'\Hx.txt'],'w');
	fprintf(fp,'%f,',hatHx);
	fclose(fp);

	fp = fopen([fullPath,'\n.txt'],'w');
	fprintf(fp,'%i,',n);
	fclose(fp);
	
	
	%-------------------------------------------------------------------------------------------------------
	%Add line at the start of the R script to set working directory in R as name of directory of the Rscript
	%-------------------------------------------------------------------------------------------------------

	fp=fopen([fullPath,'\monotonizeHandRinv.R'], 'r+');
	inmyfile = fread(fp, '*char')';
	fclose(fp);

	addfirstline = ['setwd("' fullPath '")'];
	addfirstline = strrep(addfirstline, '\', '/'); 
	Newinmyfile = sprintf('%s\n%s', addfirstline, inmyfile);

	fp=fopen([fullPath,'\monotonizeHandRinv.R'], 'w');
	fwrite(fp, Newinmyfile, 'char');
	fclose(fp);
	
	%-------------------
	% Execute R script  
	%-------------------

	Rscriptname = ['"', fullfile(fullPath, 'monotonizeHandRinv.R'), '"'];
	command = [RscriptPath ' ' Rscriptname];
	status = system(command);

	%---------------------------------------------------------
	% Read output from Rscript 
	%---------------------------------------------------------
	
	fp = fopen([fullPath,'\Hmono.txt'],'r+');
	%Reads the monotonises estimator from the text file
	Hmono=fscanf(fp, '%f,');
	fclose(fp);
	Hmono=Hmono(2:(length(Hmono)-1));
