# Supplementary material for: Nonparametric Density Estimation of a Long-Term Trend from Repeated Semicontinuous Data
Source: J Am Stat Assoc. Author manuscript; Available in PMC 2026 Jun 3. (PMC13229538; doi:10.1080/01621459.2025.2555054)
Supplement: Supp 1 [file NIHMS2120148-supplement-Supp_1.zip › SubmittedCode/Functions/monotonizeHandRinv.R]

#Author: Aurore Delaigle

library("ks")
library("MASS")
library("locfit")
library("lpdensity")
library("DescTools")

#-------------------------------------------------------
#-------------------------------------------------------


probtranskde<-function(Xs,weight="WLSCV1",n.res=500,x.out=seq(1/(n.res+1),n.res/(n.res+1),length=n.res)){
#x.out must be an increasing grid covering (0,1), excluding 0 and 1 where it is impossible to compute the estimator 

  n<-length(Xs) 
 
  #Transform the data by Phi^{-1}, the inverse of the cdf of a standard normal
  #Truncate the transformed data to [-100,100] to avoid if S to be too close to 0 or 1, we get some numerical issues
  Ss<-pmax(pmin(qnorm(Xs),100),-100)

  #weights are weights to assign to each observation, typically used where observations have unequal variance
  #renorm=TRUE to provide a density d_S that integrates to 1
  #nn or alpha0 is the nearest neighbour component of the smoothing parameter
  #maxk is a parameter that has to be large enough to avoid code from crashing
  
  #Grid of proportions of nearest neighbours on which to search for the minimiser of LSCV, used nearest neighbour method, called parameter alpha is Geenens' paper
  a0<-c(seq(0.02,0.1,by=0.01),seq(0.2,0.5,by=0.1))

  if(weight=="LSCV") {
    #Find the alpha that minimises the criterion
    kLSCVseq<-lscvplot(~Ss,alpha=a0,deg=2,kern="gauss",renorm=TRUE,maxk=600)$value
    #if several bandwidths minimise LSCV, average them all
    kLSCV<-mean(a0[which(kLSCVseq==min(kLSCVseq,na.rm=TRUE))])
    cat("kH=",kLSCV)
    #Compute the resulting estimtor of fS
   fit<-locfit(~lp(Ss,nn=kLSCV),deg=2,kern='gauss',renorm=TRUE)
  }
  
  if(weight=="WLSCV1") {
    #PI bandwidth for kernel density estimator of f_S
    h0S<-hpi(Ss)
    fhatSbasSs<-kde(Ss,h=h0S,eval.points=Ss)$estimate
    #Find the alpha that minimises the criterion
    kLSCVW1seq<-lscvplot(~Ss,alpha=a0,deg=2,kern="gauss",renorm=TRUE,maxk=512,weights=sqrt(dnorm(Ss)/fhatSbasSs))$value
    #if several bandwidths minimise LSCV, average them all
    kLSCVW1<-mean(a0[which(kLSCVW1seq==min(kLSCVW1seq,na.rm=TRUE))])
     cat("kH=",kLSCVW1)
    fit<-locfit(~lp(Ss,nn=kLSCVW1),deg=2,kern='gauss',renorm=TRUE)
  }
  
  if(weight=="WLSCV2") {
    #PI bandwidth for kernel density estimator of f_S
    h0S<-hpi(Ss)
    fhatSbasSs<-kde(Ss,h=h0S,eval.points=Ss)$estimate
    #Find the alpha that minimises the criterion
    kLSCVW2seq<-lscvplot(~Ss,alpha=a0,deg=2,kern="gauss",renorm=TRUE,maxk=512,weights=(dnorm(Ss)/fhatSbasSs))$value
    #if several bandwidths minimise LSCV, average them all
    kLSCVW2<-mean(a0[which(kLSCVW2seq==min(kLSCVW2seq,na.rm=TRUE))])
    cat("kH=",kLSCVW2)
    fit<-locfit(~lp(Ss,nn=kLSCVW2),deg=2,kern='gauss',renorm=TRUE)
  }
  
   if(weight=="L2KDE") {
	
	#Find which xesq are in the range from quantile 0.1 to 0.9 of Xs   
   	indval=which((x.out>quantile(Xs,0.1))&(x.out<quantile(Xs,0.9)))
   	#Standard KDE of fX -- we know this is poor at the boundary but OK inside the support of fX
   	fhatX<-kde(Xs,h=hpi(Xs),eval.points=x.out)$estimate
	#Find the alpha that minimises the distance betwen standard KDE of fX and loc likelihood KDE of fX, on the range from quantile 0.1 to 0.9 of Xs (i.e. away from the boundary)
	Dist=0*a0;
	for(i in 1:length(a0))
	{
		kLSCV=a0[i]
		fit<-locfit(~lp(Ss,nn=kLSCV),deg=2,kern='gauss',renorm=TRUE)
		ftildeX<-predict(fit,qnorm(x.out))/dnorm(qnorm(x.out))
		#Extend our estimator on the interval [0,1] by copying the values nearest to 0 and 1
		x.out01=x.out
		if(x.out[1]>0)
		{
			x.out01=c(0,x.out01)
		}

		if(x.out[length(x.out)]<1)
		{
			x.out01=c(x.out01,1)
		}
		#Extend by linear extrapolation to 0 and 1
		ftildeX=approx(x.out, ftildeX, x.out01,rule=2)$y

		cumsumfX=myintegral(x.out01,ftildeX);
		ftildeX<-ftildeX/cumsumfX[length(cumsumfX)]
		#Compute distance between the two estimators
		Dist[i]=sum(abs(ftildeX[indval]-fhatX[indval]))
	    }
	
	kLSCV<-mean(a0[which(Dist==min(Dist,na.rm=TRUE))])
	cat("kH=",kLSCV)
	#Compute the resulting estimtor of fS
	fit<-locfit(~lp(Ss,nn=kLSCV),deg=2,kern='gauss',renorm=TRUE)
    
	}
  
  
  
  #Now that we have computed the estimator of fS on the grid provided by the locfit function, we need to compute it on our grid of interest qnorm(x.out)
  #If our grid does not include 0 and/or 1, add them and copy the value of the nearest value to 0 and 1 as estimator of ftildeX

  ftildeX<-predict(fit,qnorm(x.out))/dnorm(qnorm(x.out))
  #Extend our estimator on the interval [0,1]
  x.out01=x.out
  if(x.out[1]>0)
  {
  	x.out01=c(0,x.out01)
  }

  if(x.out[length(x.out)]<1)
  {
  	x.out01=c(x.out01,1)
  }
  	#Extend by linear extrapolation to 0 and 1
  	ftildeX=approx(x.out, ftildeX, x.out01,rule=2)$y

   cumsumfX=myintegral(x.out01,ftildeX);
   ftildeX<-ftildeX/cumsumfX[length(cumsumfX)];
 
  return(list(x=x.out01,y=ftildeX))
  
}


myintegral<-function (x, fx, ret = FALSE) 
{
	lx=length(x)
	#take a larger grid of x values
	n.pts = max(2*lx,10000)
	xint=seq(x[1],x[lx],diff(range(x))/(n.pts-1))
	xint[1]=x[1]
	xint[length(xint)]=x[lx]
	#compute fx(xint) by linear interpolation
	ap = approx(x, fx, xint)
	fxint=ap$y
	deltax=diff(xint)
	
	#Approximation of \int_{x_1}^{x_k} using trapezoidal rule
	FX=cumsum((fxint[-1]+fxint[-n.pts])*deltax)/2
	FX=c(0,FX)
	#We know that FX on the rhs should be 1 as it is the integral of a density on its domain
	FX[length(FX)]=1
	#Now approximate the integral on x by linear interpolation
	ap = approx(xint, FX, x)
	invisible(ap$y)
}


hatHmon=function(gridx,hatH,n,constUexpx)
{#function to monotonize a nonmonotone estimator hatH on the interval determined by gridx, an increasing grid of x-values
#gridt is the grid of t-values at which we would like to obtain the inverse of hatH
#gridx=grid of x-values on which we have an estimator of H
#hatH=estimator of H available on gridx, non especially monotone
#n=sample size of data used to compute hatH
#constUexpx is the constant multiple of exp(x) in h^{(-1)}*fU(x) in our paper

	#---------------------------------------------------------------------------------------------
	#	Estimate the endpoints a and b of the support of H by a crude linear interpolation
	#---------------------------------------------------------------------------------------------
	
	#Extremities of the grid on which we have an estimator of H(x)
	ax=gridx[1]
	bx=gridx[length(gridx)]

	#sort original hatH. This is the interval on which we have to estimate the density of V 
	#interval on which the variable V is defined: [av,bv], and on which we can estimate the monotonised inverse of H and its derivative
	av=min(hatH)
	bv=max(hatH)

	#--------------------------------------------------------
	# Generate data from V, which is distributed on [0,1]	
	#--------------------------------------------------------
	N=n

	#Dette et al suggest using an equispaced grid:
	U=seq(ax,bx,(bx-ax)/(N-1))
	
	#Apprixmate V=hatH(U) by interpolation from gridx
	V=approx(gridx,hatH,U)$y

	#--------------------------------------------------------------------------------------------
	#Next, estimate the density f_V on the interval [av,bv], using Gery Geenens's probit code
	#--------------------------------------------------------------------------------------------
		
	#Rescale the Vi's to the interval [0,1] to be able to apply Geenens's code, which only estimates densities supported on [0,1]
	Vscaled=(V-av)/(bv-av)
	#add a small perturbation to get rid of ties -- as hatH was not monotone, there may be ties in the V's
	#First find indices where the ties are located
	indties=which(AllDuplicated(Vscaled))
	
	#Then add a small random perturbation to the ties so as to break the ties
	delta=10^(-7)
	Upert=runif(N,delta,2*delta)
	Usign=2*rbinom(N, 1, 0.5)-1
	if(length(indties)>0)
		Vscaled[indties]=Vscaled[indties]+Usign[indties]*Upert[indties]
	

	#If Vscaled is too close to the left boundary, add a small perturbation to stay away from the boundary to avoid numerical issues with Geenen's estimator
	indsmall=which(Vscaled<delta)
	if(length(indsmall)>0)
		Vscaled[indsmall]=Vscaled[indsmall]+2*Upert[indsmall]

	#If Vscaled is too close to the right boundary, add a small perturbation to stay away from the boundary to avoid numerical issues with Geenen's estimator
	indsmall=which(Vscaled>(1-delta))
	if(length(indsmall)>0)
		Vscaled[indsmall]=Vscaled[indsmall]-2*Upert[indsmall]
	
	#Geenens's code will only work if v is not too close from 0 or 1 so take a grid of equispaced values between epsilon and 1-epsilon, where epsilon is a small number (we take 10^-2)
	#This is because at some point it needs to compute the inverse of the normal cdf at x, and if x is 0 or 1, this gives -infty and infinity, and so we need to stay away from 0 and 1 
	v1=10^(-2)
	v2=1-10^(-2)
	vscaled=seq(v1,v2,0.0001)	

	#Compute Geenens's estimator of the density f_V rescaled to [0,1], i.e. the density of the rescaled V=H(U) on the grid vscaled in [0,1]. 
	#In our case, we extend the estimator to [0,1] by taking fV(0)=fV(v1) and fV(1)=fV(v2). Estimator of fV integrates to 1 
	fit=probtranskde(Vscaled,weight="L2KDE",x.out=vscaled)
		
	#vscaled has now been extended to [0,1]
	hatfV=fit$y
	vscaled=fit$x		
	
	#Then rescale the estimator to the interval [av,bv] (above we had rescaled [1v,bv] to [0,1])
	#This also corresponds to a monotone estimator of [H^{-1}]'/(bx-ax) on v. Then we just need to invert the integral of that function
	hatfV=hatfV/(bv-av)
	#Rescale also the grid to [av,bv].
	v=av+(bv-av)*vscaled
	
	
	#Deduce an estimator of H^{-1} by integration
	intfxx=myintegral(v,hatfV)
	#Since intfxx takes values from 0 to 1 then Hmodinv will take values from ax to bx. This is an estimator of H^{(-1)}(v)
	Hmodinv=ax+(bx-ax)*intfxx
		
	#Now invert H^{-1} inverse numerically to deduce an estimator of H(x). Use rule=2 to extend by extrapolation if gridx goes beyond the range of Hmodinv
	Hmod=approx(Hmodinv, v, gridx,rule=2)$y

	#Make sure we are in [0,1] as H is a cdf	
	Hmod[Hmod<0]=0
	Hmod[Hmod>1]=1
	
	#Compute the monotone estimator of R(x)
	hatR=constUexpx*Hmod*exp(gridx)
	
	#Gridt corresponding to gridx, on which we can use the NP estimator
	gridt=hatR
	
	
	#Estimator of R^{(-1)}(t); extend by linear extrapolation if gridt goes beyond the range of hatR
	hatRinv=approx(hatR,gridx,gridt,rule=2)$y

	#Compute the estimator of [H^{-1}]'(v) for all values of the monotonised hatH(x). This will give an estimator of 1/H'(x)
	Hinvdiff=(bx-ax)*approx(v,hatfV,Hmod,rule=2)$y
	Hdiffx=1/Hinvdiff
	#Deduce estimator of R'(x)
	hatRprim=constUexpx*(Hdiffx+Hmod)*exp(gridx)
	#Deduce estimator of 1/R'(x)
	hatRinvprim=1/hatRprim
	#interpolate to deduce an estimator of 1/R'{R(-1)(t)}
	hatRinvprim=approx(gridx,hatRinvprim,hatRinv,rule=2)$y
	

	return(list(Hmod,hatR,hatRinvprim,hatRinv,gridt))

}


Rinvprim=function(gridx,gridt,hatH,n,constUexpx,Hmono)
{#function to monotonize a nonmonotone cdf
#gridx=grdi on which we have an estimator of H
#hatH=estimator of H available, non especially monotone
#n=sample size of data used to compute hatH
#constUexpx is the constant multiple of exp(x) in h^{(-1)}*fU(x) in our paper
#Hmono=monotone estimator of H already computed

	#---------------------------------------------------------------------------------------------
	#	Estimate the endpoints a and b of the support of H by a crude linear interpolation
	#---------------------------------------------------------------------------------------------
	
	ax=gridx[1]
	bx=gridx[length(gridx)]

	#Compute non monotone estimator of R(x)
	hatR=constUexpx*hatH*exp(gridx)
	#Compute monotone estimator of R(x)
	Rmono=constUexpx*Hmono*exp(gridx)
	hatR=Rmono

	#sort original hatR. This is the interval on which we have to estimate the density of V 
	#interval on which the variable V is defined: [av,bv], and on which we can estimate the monotonised inverse of R and its derivative
	av=min(hatR)
	bv=max(hatR)

	#--------------------------------------------------------
	# Generate data from V, which is distributed on [0,1]	
	#--------------------------------------------------------
	N=n
	#Dette et al suggest using an equispaced grid:
	U=seq(ax,bx,(bx-ax)/(N-1))
	
	#Apprixmate V=hatH(U) by interpolation from gridx
	V=approx(gridx,hatR,U)$y
	
	#--------------------------------------------------------------------------------------------
	#Next, estimate the density f_V on the interval [av,bv], using Gery Geenens's probit code
	#--------------------------------------------------------------------------------------------
		
	#Rescale the Vi's to the interval [0,1] to be able to apply Geenens's code, which only estimates densities supported on [0,1]

	Vscaled=(V-av)/(bv-av)
	#add a small perturbation to get rid of ties -- as hatH was not monotone, there may be ties in the V's
	#First find indices where the ties are located
	indties=which(AllDuplicated(Vscaled))
	
	#Then add a small random perturbation to the ties so as to break the ties

	delta=10^(-7)
	Upert=runif(N,delta,2*delta)
	Usign=2*rbinom(N, 1, 0.5)-1
	if(length(indties)>0)
		Vscaled[indties]=Vscaled[indties]+Usign[indties]*Upert[indties]
	
	indsmall=which(Vscaled<delta)
	#If Vscaled is too close to the left boundary, add a small perturbation to stay away from the boundary to avoid numerical issues with Geenen's estimator
	if(length(indsmall)>0)
		Vscaled[indsmall]=Vscaled[indsmall]+2*Upert[indsmall]
	indsmall=which(Vscaled>(1-delta))
	#If Vscaled is too close to the right boundary, add a small perturbation to stay away from the boundary to avoid numerical issues with Geenen's estimator
	if(length(indsmall)>0)
		Vscaled[indsmall]=Vscaled[indsmall]-2*Upert[indsmall]
	
	#Geenens's code will only work if v is not too close from 0 or 1 so take a grid of equispaced values between epsilon and 1-epsilon, where epsilon is a small number (we take 10^-2)
	#This is because at some point it needs to compute the inverse of the normal cdf at x, and if x is 0 or 1, this gives -infty and infinity, and so we need to stay away from 0 and 1 
	v1=10^(-2)
	v2=1-10^(-2)
	vscaled=seq(v1,v2,0.0001)	

	#Compute Geenens's estimator of the density f_V rescaled to [0,1], i.e. the density of the rescaled V=R(U) on the grid vscaled in [0,1]. 
	#In our case, we extend the estimator to [0,1] by taking fV(0)=fV(v1) and fV(1)=fV(v2). Estimator of fV integrates to 1 
	fit=probtranskde(Vscaled,weight="WLSCV1",x.out=vscaled)
	
	
	#vscaled has now been extended to [0,1]
	hatfV=fit$y
	vscaled=fit$x		
	
	#Then rescale the estimator to the interval [av,bv] (above we had rescaled [1v,bv] to [0,1])
	#This also corresponds to a monotone estimator of [R^{-1}]'/(bx-ax) on v. Then we just need to invert the integral of that function
	hatfV=hatfV/(bv-av)

	#Rescale also the grid to [av,bv].
	v=av+(bv-av)*vscaled

	#Deduce an estimator of R^{(-1)} by integration
	intfxx=myintegral(v,hatfV)
	#Compute R^{(-1)}(v)
	Rmodinv=ax+(bx-ax)*intfxx
	#Extrapolate to deduce estimator of R^{(-1)} computed at gridt. Use rule=2 to extend by extrapolation if gridx goes beyond the range of Hmodinv
	hatRinvt=approx(v,Rmodinv,gridt,rule=2)$y
	
	#Deduce an estimator of R^{(-1)}'(v) on gridt
	Rinvprim=hatfV*(bx-ax)	
	hatRinvprim=approx(v,Rinvprim,gridt,rule=2)$y
	
	#Now invert R inverse numerically to deduce an estimator of R on gridx. Extend by linear extrapolation if gridx goes beyond the range of Rmodinv
	Rmod=approx(Rmodinv, v, gridx,rule=2)$y
		
	#Finally modified estimator of hatF
	#return(hatRinvprim)
	return(list(hatRinvt,hatRinvprim))
}

# Get current state of random seed
rng_file <- "rng_state.RData"

if (file.exists(rng_file)) {
  load(rng_file)
  assign(".Random.seed", current_state, envir = .GlobalEnv)
  message("Loaded RNG state from: ", rng_file)
} else {
  myseed <- 10
  set.seed(myseed)
}


#grid where to compute estimator is xx
xx=scan(file='xx.txt',sep=",")
xx=xx[is.na(xx)==F]
hatH=scan(file='Hx.txt',sep=",")
hatH=hatH[is.na(hatH)==F]
n=scan(file='n.txt',sep=",")
n=n[1]
#constexpU is such that R(x)=constexpU H(x) e^x
constUexpx=scan(file='constUexpx.txt',sep=",")
constUexpx=constUexpx[1]


#Truncate estimator to [0,1]
hatH=pmax(pmin(hatH,1),0)


tmp=hatHmon(xx,hatH,n,constUexpx)
Hmono=tmp[[1]]
hatR=tmp[[2]]
hatRinvdiff=tmp[[3]]
hatRinv=tmp[[4]]
gridt=tmp[[5]]

#If we have some NAs, fill the NAs by linear extrapolation
indnan=which(is.na(Hmono))
if(length(indnan)>0)
{
	indnan1=min(indnan)
	indnan2=max(indnan)

	#if NAs at the left
	if(indnan1==1)
	{
		bH=(Hmono[indnan2+2]-Hmono[indnan2+1])/(xx[indnan2+2]-xx[indnan2+1])
		aH=Hmono[indnan2+1]-bH*xx[indnan2+1]
		hatH[indnan2]
		Hmono[indnan]=aH+bH*xx[indnan]
	}

	#If NAs in the middle, use linear interpolation
	if((indnan1>1)&(indnan2<length(Hmono)))
	{
		bH=(Hmono[indnan2+1]-Hmono[indnan1-1])/(xx[indnan2+1]-xx[indnan1-1])
		aH=Hmono[indnan2+1]-bH*xx[indnan2+1]
		hatH[indnan2]
		Hmono[indnan]=aH+bH*xx[indnan]
	}

	#if NAs at the right
	if(indnan2==length(Hmono))
	{
		bH=(Hmono[indnan1-1]-Hmono[indnan1-2])/(xx[indnan1-1]-xx[indnan2-2])
		aH=Hmono[indnan1-2]-bH*xx[indnan1-2]
		hatH[indnan2]
		Hmono[indnan]=aH+bH*xx[indnan]
	}

}

Rmono=constUexpx*Hmono*exp(xx)


tmp=Rinvprim(xx,gridt,hatH,n,constUexpx,Hmono)
hatRinvdiff=tmp[[2]]


#If we have some NAs, fill the NAs by linear extrapolation
indnan=which(is.na(hatRinvdiff))
if(length(indnan)>0)
{
	indnan1=min(indnan)
	indnan2=max(indnan)
	if(indnan1==1)
	{
		bH=(hatRinvdiff[indnan2+2]-hatRinvdiff[indnan2+1])/(xx[indnan2+2]-xx[indnan2+1])
		aH=hatRinvdiff[indnan2+1]-bH*xx[indnan2+1]
		hatRinvdiff[indnan]=aH+bH*xx[indnan]
	}

	#If NAs in the middle, use linear interpolation
	if((indnan1>1)&(indnan2<length(hatRinvdiff)))
	{
		bH=(hatRinvdiff[indnan2+1]-hatRinvdiff[indnan1-1])/(xx[indnan2+1]-xx[indnan1-1])
		aH=hatRinvdiff[indnan2+1]-bH*xx[indnan2+1]
		hatRinvdiff[indnan]=aH+bH*xx[indnan]
	}


	#if NAs at the right, repeat non NA obs the most at the right
	if(indnan2==length(hatRinvdiff))
	{
		bH=(hatRinvdiff[indnan1-1]-hatRinvdiff[indnan1-2])/(xx[indnan1-1]-xx[indnan2-2])
		aH=hatRinvdiff[indnan1-2]-bH*xx[indnan1-2]
		hatRinvdiff[indnan]=aH+bH*xx[indnan]
	}

}


#remove first and last components of H and R which were just dummies as we had increased the grid x of interest before calling R
cat(file='Hmono.txt',Hmono,sep=",")
cat(file='Rmono.txt',Rmono,sep=",")
cat(file='hatdiffRinv.txt',hatRinvdiff,sep=",")
cat(file='gridt.txt',gridt,sep=",")
cat(hatRinv,file='hatRinv.txt',sep=",")

# Save random generator state for next run
current_state = .Random.seed
save(current_state, file = rng_file)
