# Supplementary material for: Nonparametric Density Estimation of a Long-Term Trend from Repeated Semicontinuous Data
Source: J Am Stat Assoc. Author manuscript; Available in PMC 2026 Jun 3. (PMC13229538; doi:10.1080/01621459.2025.2555054)
Supplement: Supp 1 [file NIHMS2120148-supplement-Supp_1.zip › SubmittedCode/Functions/phiK3.m]

function y=phiK3(t)
%characteristic function of kernel K3 from the deconvolution literature (default is kernel K2)

y=0*t;
cond1=(abs(t)<=1)&(abs(t)>=1/2);
y(cond1)=2*(1-abs(t(cond1))).^3;
cond1=(abs(t)<1/2);
y(cond1)=(6*(abs(t(cond1))).^3-6*(t(cond1)).^2+1);
