# Supplementary material for: Nonparametric Density Estimation of a Long-Term Trend from Repeated Semicontinuous Data
Source: J Am Stat Assoc. Author manuscript; Available in PMC 2026 Jun 3. (PMC13229538; doi:10.1080/01621459.2025.2555054)
Supplement: Supp 1 [file NIHMS2120148-supplement-Supp_1.zip › SubmittedCode/Functions/phiUspline.m]

function y=phiUspline(t,hatvarU,tlim,ppphiU)
%Author: Aurore Delaigle

%Compute estimator of characteristic function of U using a spline approximation for t>= tlim(1) and t<=tlim(2). 
%Replace phiU by the characteristic function of a Laplace for t< tlim(1) and t>tlim(2)
%hatvarU is variance to be used for Laplace approximation

ind1=(t>=tlim(1))&(t<=tlim(2));
ind2=(t<tlim(1))|(t>tlim(2));

%Laplace approximation to be used for t< tlim(1) and t>tlim(2)
phiULap = @(t) 1./(1+hatvarU/2*t.^2);


y=0*t;
y(ind1)=ppval(ppphiU,t(ind1));
y(ind2)=phiULap(t(ind2));
%Characteristic function must be positive. Use Laplace approximation of found 0
y(y==0)=phiULap(t(y==0));
y;
