# Supplementary material for: Nonparametric Density Estimation of a Long-Term Trend from Repeated Semicontinuous Data
Source: J Am Stat Assoc. Author manuscript; Available in PMC 2026 Jun 3. (PMC13229538; doi:10.1080/01621459.2025.2555054)
Supplement: Supp 1 [file NIHMS2120148-supplement-Supp_1.zip › SubmittedCode/Functions/PI_deconvUestth3mult.m]

function hPI = PI_deconvUesth3mult(W,nrep,KernType)
%W is the long vector of all replicates
%Computes PI bandwidth as in Delaigle and Gijbels (2002,2004)
%Author:Aurore Delaigle


%Inputs:
%W=matrix n x J, (i,j)th component is equal to \tilde W_{ij} in the paper for non zero components, 0 for zero components, or its vectorised version as below
%nrep=J replicates per individual
%KernType: choice of kernel, default =K2, can also used K3, where K2 and K3 are as in the deconvolution literature

%Output:
% hPI: plug-in bandwidth for deconvolution kernel density estimation

% ------------------------------------------------------------------------------------------------------------------------------------------------------------------------
%								WARNINGS:
% ------------------------------------------------------------------------------------------------------------------------------------------------------------------------
%
% The range of t-values -1 and 1 correspond to the support of phiK. 
% If you change phiK and take a kernel for which phiK is not supported on [-1,1] you have to change -1 and 1 accordingly
%
% muK2 below is the second moment \int x^2 K(x) dx  of the kernel K defined below through phiK. 
% If you change phiK, you MUST change muK2 accordingly. 
% !!! The phiK here must match the phiK used to compute the estimator itself.!!! 
%
% ------------------------------------------------------------------------------------------------------------------------------------------------------------------------


%phiK: Fourier transform of the kernel K. You can change this if you wish to use another kernel but make sure 
%you change the range of t-values, which should correspond to the support of phiK
%By default use kernel K2

if nargin==3
	KernType='K2';
end

if strcmp(KernType,'K2')==1
	phiK = @(t) (1-t.^2).^3;
	%second moment \int x^2 K(x) dx  of the kernel K
	muK2 = 6;
	RK=1024/3003/pi;
elseif strcmp(KernType,'K3')==1
	phiK = @(t) phiK3(t);
	%second moment \int x^2 K(x) dx  of the kernel K
	muK2 = 12;
	RK=83/(560*pi);
	
end


deltat = .0002;
dt = .0002;
t = (-1:dt:1)';
t=reshape(t,length(t),1);

 
%Data without zeros
Wpos=W(W~=0);
n=length(Wpos);

%grid of h values where to search for a solution
maxh=(max(Wpos)-min(Wpos))/10
hnaive=((8*sqrt(pi)*RK/3/muK2^2)^0.2)*sqrt(var(Wpos))*n^(-1/5);
hgrid=hnaive/3:(maxh-hnaive/3)/100:maxh;
lh = length(hgrid);

%------------------------------------------------------------------------------------------
%Estimate phiU on a large grid (the one corresponding to the smallest bandwidth considered)
%------------------------------------------------------------------------------------------

tU=t/hgrid(1);

%compute all possible differences \tilde W_{ij}-\tilde W{ik} for nonzero components
ntot=length(W);
W=reshape(W,ntot,1);

vecind=1:(ntot/nrep);
Diff=[];
for jj=1:(nrep-1)
	indj=((jj-1)*(ntot/nrep))+vecind;
	for kk=(jj+1):nrep
		indk=((kk-1)*(ntot/nrep))+vecind;
		tmp=W(indj)-W(indk);
		Diff=[Diff;tmp((W(indj)~=0)&(W(indk)~=0))];
	end
end


%Sample size of the differences
nDiff=length(Diff);
tout=outerop(tU,Diff,'*');
%Estimate phiU^2
phiU=sum(cos(tout),2)/nDiff;
%Truncate estimator of phiU^2 to 0
phiU(phiU<0)=0;
%Take square root to obtain estimator of phiU
phiU=sqrt(abs(phiU));


%Find smallest positive value of t where |phiU(t)|< n^(-1/4)

tmp=tU(abs(phiU)<nDiff^(-0.25));
if(length(tmp)>0)
	t2=min(tmp(tmp>0));
else
	t2=max(tU);
end


%Use a spline approximation of phiU in the bandwidth calculations that follow, as in
%Delaigle, A., Hall, P. and Meister, A. (2008). On Deconvolution with repeated measurements. Annals of Statistics, 36, 665-685, 
%and in Delaigle, A. and Hall, P. (2016). Methodology for nonparametric deconvolution when the error distribution is unknown. JRSS,B, 78, 231-252

tlim=[-t2,t2];
ppphiU=spline(tU,phiU);
hatvarU=var(Diff)/2;

%-----------------------------------------------
%Continue with the bandwidth selection procedure
%-----------------------------------------------

stdevx = max(sqrt(var(Wpos) - hatvarU),1/n); % std(X)

% --------------------------------------------
% Estimate theta3 by normal reference method     
% --------------------------------------------
th3 = 0.5289277*stdevx^(-7); % Estimate theta4 by NR     
hgrid=reshape(hgrid,1,lh);
toverh=t*(1./hgrid);

phiK2=(phiK(t)).^2;
%Use a Laplace approximation in the tails, as done in DH (2016), JRSSB and also in DHM (2008)
phiU2=phiUspline(toverh,hatvarU,tlim,ppphiU).^2;


rr=2;
% Find h2 for th2
term1= -hgrid.^2*muK2*th3;
term2=repmat(t.^(2*rr).*phiK2,1,lh)./phiU2;
term2=sum(term2,1)*dt./(2*pi*n*hgrid.^(2*rr+1));

ABias2 = (term1 + term2).^2;
indh2=find(ABias2==min(ABias2),1,'first');
h2 = hgrid(indh2);


OO=outerop(t/h2,Wpos,'*');
%Estimate empirical characteristic function of W
rehatphiW=sum(cos(OO),2)/n;
imhatphiW=sum(sin(OO),2)/n;
clear OO;
normhatphiW2=rehatphiW.^2+imhatphiW.^2;
th2 = sum(t.^(2*rr) .* normhatphiW2 .* phiK2 ./ phiU2(:,indh2))*dt/(2*pi*h2^(2*rr+1));


term1=hgrid.^4*muK2^2*th2/4;
term2=repmat(phiK2,1,lh)./phiU2;
term2=sum(term2,1)*dt./(2*pi*n*hgrid);
AMISE=term1+term2;

indh=find(AMISE==min(AMISE),1,'first');
hPI = hgrid(indh);


end
