# Supplementary material for: Nonparametric Density Estimation of a Long-Term Trend from Repeated Semicontinuous Data
Source: J Am Stat Assoc. Author manuscript; Available in PMC 2026 Jun 3. (PMC13229538; doi:10.1080/01621459.2025.2555054)
Supplement: Supp 1 [file NIHMS2120148-supplement-Supp_1.zip › SubmittedCode/Functions/PrintResult.m]

%==============================================================================================
% Print density estimators in files and compute and print integrated squared error of estimators
%==============================================================================================

if strcmp(trueHtype,'Logist')==1

	nomobj={'NPfinal','PML','SP','SPC'};

else
	nomobj={'NPfinal','PML','SP'};

end


lt=length(gridt);

for k=1:length(nomobj)

	fThat=eval(['fThat',nomobj{k}]);
	fThat=reshape(fThat,size(truefT));

	%Print estimator of fT in a file
	fp = fopen([rootnom,'hatfT',nomobj{k},'.txt'],'a+');
	fprintf(fp,'%f,',fThat);
	fprintf(fp,'\n');
	fclose(fp);

	%Compute ISE and print it in a file 
	tmp=(fThat-truefT).^2;
	ISE=sum((tmp(1:(lt-1))+tmp(2:lt))/2.*diff(gridt));

	fp = fopen([rootnom,'ISE',nomobj{k},'.txt'],'a+');
	fprintf(fp,'%f,',ISE);
	fclose(fp);

end
