# Supplementary material for: Nonparametric Density Estimation of a Long-Term Trend from Repeated Semicontinuous Data
Source: J Am Stat Assoc. Author manuscript; Available in PMC 2026 Jun 3. (PMC13229538; doi:10.1080/01621459.2025.2555054)
Supplement: Supp 1 [file NIHMS2120148-supplement-Supp_1.zip › SubmittedCode/Functions/RemoveAberrantValues.m]

function [y,xL,xR]=RemoveAberrantValues(xx,f,g,Data)
%Author: Aurore Delaigle
%search for outliers of f in the tails and replace by g there
%xx: grid of increasing values at which function f is computed
%f: vector of values f(xx), f is the function of which we search for outliers
%g: vector of values g(xx), g is the function to replace f with in case of outliers
%Data: 

%To find outliers in tails, compare values of estimator there with values on intervals [q_{Data,0.025},q_{Data,0.1}] and [q_{Data,0.9},q_{\tilde W,0.975}] as in appendix of paper
tmp=quantile([Data(Data~=0)],[0.025,0.1,0.9,0.975]);


%Compute 1/2 average of values of f on interval [q_{Data,0.025},q_{Data,0.1}]
%Values larger than this in the left tail will be considered implausibly large (outliers)
ind2=find((xx<tmp(2))&(xx>tmp(1)));
fmaxL=mean(f(ind2))/2;

%Compute 1/2 average of values of f on interval [q_{Data,0.9},q_{Data,0.975}]
%Values larger than this in the right tail will be considered implausibly large (outliers)
ind3=find((xx<tmp(4))&(xx>tmp(3)));
fmaxR=mean(f(ind3))/2;

%difference between neighbouring values
DfX=diff(f);

%------------------------------
%Find outliers to the left
%------------------------------
xL=[];
xR=[];

%left tail is x<q_{Data,0.025}
ind=find(xx<=tmp(1));
a=f(ind);
if length(a)>2

	%search for first local max from right to left, that is greater than fmaxL; keep the index of its location in locs
	[pks,locs]=localmax(ind,a,fmaxL,-1);

	if length(pks)>0
		%find the first index to the right of max for which the function increases instead of decreasing. We have found the extremity of the peak
		diffpos=min(find(DfX(locs:ind2(1))>=0));
		ind=1:(locs+diffpos);
		%Use estimator g to the left of this point
		f(ind)=g(ind);
		xL=diffpos;
	
	%If we have not found a local max, look at the left extremity
	else
		if f(1)>fmaxL
			%find the first index to the right of max for which the function increases instead of decreasing. We have found the extremity of the peak
			diffpos=min(find(DfX(1:ind2(1))>=0));
			ind=1:(1+diffpos);
			%Use estimator g to the left of this point
			f(ind)=g(ind);
			xL=diffpos;
		end
	end
end


%------------------------------
%Find outliers to the right
%------------------------------

%Right tail is x>q_{Data,0.975}
ind=find(xx>=tmp(4));
a=f(ind);

if length(a)>2

	%search for first local max from left to right, that is greater than fmaxR; keep the index of its location in locs
	[pks,locs]=localmax(ind,a,fmaxR,1);

	if(length(pks)>0)
		%find the first index to the left of max for which the function decreases instead of increasing. We have found the extremity of the peak
		diffpos=max(find(DfX(ind(1):locs)<=0));
		ind=ind(diffpos):length(xx);
		%Use estimator g to the right of this point
		f(ind)=g(ind);
		xR=diffpos;

	%If we have not found a local max, look at the right extremity
	else
		if f(length(f))>fmaxR
			%find the first index to the left of max for which the function decreases instead of increasing. We have found the extremity of the peak
			diffpos=max(find(DfX(ind(1):length(DfX))<=0));
			ind=ind(diffpos):length(xx);
			%Use estimator g to the right of this point
			f(ind)=g(ind);
			xR=diffpos;
		end
	end
end

y=f;
