# Supplementary material for: Nonparametric Density Estimation of a Long-Term Trend from Repeated Semicontinuous Data
Source: J Am Stat Assoc. Author manuscript; Available in PMC 2026 Jun 3. (PMC13229538; doi:10.1080/01621459.2025.2555054)
Supplement: Supp 1 [file NIHMS2120148-supplement-Supp_1.zip › SubmittedCode/Functions/rlap.m]

function reponse=rlap(szC,n1,n2)
%Generates a matrix of size n1 x n1 whose components have a Laplace (szC) distribution
%Author: Aurore Delaigle

y=unifrnd(0,1,n1,n2);
reponse= szC*log(2*y);
reponse(y>0.5)=-szC*log(2-2*y(y>0.5));
reponse;
