# Supplementary material for: Nonparametric Density Estimation of a Long-Term Trend from Repeated Semicontinuous Data
Source: J Am Stat Assoc. Author manuscript; Available in PMC 2026 Jun 3. (PMC13229538; doi:10.1080/01621459.2025.2555054)
Supplement: Supp 1 [file NIHMS2120148-supplement-Supp_1.zip › SubmittedCode/Functions/Root4DB.m]

function F=Root4DB(beta,c)
%Function used by the method of moments estimator
%Author: Aurore Delaigle


hatpW0=c(1);
hatpWW0=c(2);
hatm1=c(3);
hatm2=c(4);

Hwrong=@(x) logistic(x);

f1=@(beta,xx) normpdf(xx,beta(3),beta(4)).*Hwrong(beta(1)+beta(2)*xx);
f2=@(beta,xx) normpdf(xx,beta(3),beta(4)).*(Hwrong(beta(1)+beta(2)*xx)).^2;
f3=@(beta,xx) xx.*normpdf(xx,beta(3),beta(4)).*Hwrong(beta(1)+beta(2)*xx);
f4=@(beta,xx) xx.*normpdf(xx,beta(3),beta(4)).*(Hwrong(beta(1)+beta(2)*xx)).^2;

a=norminv(0.001,beta(3),beta(4));
b=norminv(0.999,beta(3),beta(4));


F(1)=(integral(@(xx) f1(beta,xx),a,b)-hatpW0)^2;
F(2)=(integral(@(xx) f2(beta,xx),a,b)-hatpWW0)^2; 
F(3)=(integral(@(xx) f3(beta,xx),a,b)-hatm1)^2; 
F(4)=(integral(@(xx) f4(beta,xx),a,b)-hatm2)^2; 
