# Supplementary material for: Nonparametric Density Estimation of a Long-Term Trend from Repeated Semicontinuous Data
Source: J Am Stat Assoc. Author manuscript; Available in PMC 2026 Jun 3. (PMC13229538; doi:10.1080/01621459.2025.2555054)
Supplement: Supp 1 [file NIHMS2120148-supplement-Supp_1.zip › SubmittedCode/Functions/TargetQuantities2.m]

%Compute true density fT to estimate
%Author: Aurore Delaigle
%xx is the grid of x values at which we compute the estimator of fX

%Compute true R(x)
if strcmp(errortype,'Lap')==1
	if(sigU>=1)
		error('sigU must be less than 1 or the density of T does not exist')
	else
		sigterm=1/(1-sigU^2);
		trueR=Hbeta(xx,betatrue).*exp(xx)*sigterm;
	end
elseif strcmp(errortype,'norm')==1
	trueR=Hbeta(xx,betatrue).*exp(xx+sigU^2/2);
end


%Define gridt at which we compute estimator of fT. Computed from the grid of x chosen in the code
gridt=trueR';
lt=length(gridt);
%R inverse of t (in this case =xx)
trueRinv=interp1(trueR,xx,gridt);


%True density of X when W has been transformed by the log transform (this corresponds to the exp(xx) below)
if strcmp(expXtype,'mixGamma')==1
	truefXx=exp(xx).*(pmix*gampdf(exp(xx),k1,th1)+(1-pmix)*gampdf(exp(xx),k2,th2));

elseif strcmp(expXtype,'mixNorm')==1
	truefXx=exp(xx).*(pmix*lognpdf(exp(xx),mu1,sig1)+(1-pmix)*lognpdf(exp(xx),mu2,sig2));
	
end

%Compute at trueRinv (in this case gives the same as truefXx)
if strcmp(expXtype,'mixGamma')==1
	truefXT=exp(trueRinv).*(pmix*gampdf(exp(trueRinv),k1,th1)+(1-pmix)*gampdf(exp(trueRinv),k2,th2));

elseif strcmp(expXtype,'mixNorm')==1
	truefXT=exp(trueRinv).*(pmix*lognpdf(exp(trueRinv),mu1,sig1)+(1-pmix)*lognpdf(exp(trueRinv),mu2,sig2));
	
end


%Compute derivative of R computed at R inverse of t

if strcmp(trueHtype,'Logist')==1
	tmpexp=exp(beta0+beta1*trueRinv);
	
	if strcmp(errortype,'Lap')==1
		trueRder=(1+beta1+tmpexp).*tmpexp./((1+tmpexp).^2).*exp(trueRinv)*sigterm;
	elseif strcmp(errortype,'norm')==1
		trueRder=(1+beta1+tmpexp).*tmpexp./((1+tmpexp).^2).*exp(trueRinv+sigU^2/2);
	end

	
else
	
	if strcmp(errortype,'Lap')==1
		trueRder=(Hbeta(trueRinv,betatrue)+Hbetaderx(trueRinv,betatrue)).*exp(trueRinv)*sigterm;
	elseif strcmp(errortype,'norm')==1
		trueRder=(Hbeta(trueRinv,betatrue)+Hbetaderx(trueRinv,betatrue)).*exp(trueRinv+sigU^2/2);
	end

end

%True density fT to estimate
truefT=truefXT./trueRder;
