# Supplementary material for: Nonparametric Density Estimation of a Long-Term Trend from Repeated Semicontinuous Data
Source: J Am Stat Assoc. Author manuscript; Available in PMC 2026 Jun 3. (PMC13229538; doi:10.1080/01621459.2025.2555054)
Supplement: Supp 1 [file NIHMS2120148-supplement-Supp_1.zip › SubmittedCode/RealData/EATSExample.m]

%Author: Aurore Delaigle

%===================================================================================
% To use the code, you will need to provide:
%===================================================================================
% namedirFct: path for the directory where you have put the functions for this paper
% RscriptPath: Path where Matlab can find the Rscript file from your version of R
% subfolder: name of subfolder specific to the example being considered, where some R outputs are written


% gridt: grid of t values at which to estimate fT(t)
% W=matrix n x J, (i,j)th component is equal to \tilde W_{ij} in the paper for non zero components, and 0 for zero components
% n: sample size (number of individuals)
% nrep: number J of replicates per individual
% Htype: 'Fnorm' (for cdf of a normal) or 'Logist' (for logistic function): the parametric form of the function H you wish to assume for tail calculations and for semiparametric or parametric estimators


%===================================================================================
% Outputs at the end: 
%===================================================================================
% fThatNPfinal: nonparametric estimator of fT on the grid of t points called gridt
% fTSP: semiparametric estimator of fT  on the grid of t points called gridt using the parametric estimator HSP from Camirand Lemyre, Carroll and Delaigle (2022)
% fThatPML: fully parametric ML estimator of fT  on the grid of t points called gridt
%===================================================================================


%========================================================================================
%Your required inputs. Please for folders and name files use exact same syntax as below
%========================================================================================

close all 
clear all

%-----------------------------------
% Directories and file names
%-----------------------------------

%This is the path for the directory where you have put the functions for this paper, for example
namedirFct='C:\Users\Yourname\Functions\';
addpath(namedirFct)
%Path where Matlab can find the Rscript file from your version of R, for example
RscriptPath = '"C:\Program Files\R\R-4.4.3\bin\Rscript"';
%subfolder: name of subfolder specific to the example being considered, where some R outputs are written: !!!!! do not run two codes at the same time with the same subfolder name
subfolder=['EATS'];


rng(0);


%-----------------------------------
% Other inputs (dta matix, grids, etc)
%-----------------------------------

% Read the matrix W from the file
W = readmatrix('EATS_Data.txt');
%Transformation by h=log for nonzero data.
W(W~=0)=log(W(W~=0));
%Number of replicates (J in the paper) available in this dataset
nrep=size(W, 2);
%Sample size
n=size(W, 1);
%Grid t: grid of values of t where to compute estimator of fT
gridt=[0.02:0.01:10];


%Plot gridt where we compute fT in a file
fp = fopen(['EATSlogFruitGridt.txt'],'a+');
fprintf(fp,'n=%i\n',n);
fprintf(fp,'%f,',gridt);
fprintf(fp,'\n');
fclose(fp);

 
%================================================================
%Compute various estimators of FT
%=================================================================


q1=0.001;
q2=0.999;
tmp=quantile(W(W~=0),[q1,q2]);
amin=tmp(1);
bmax=tmp(2);
dx=(bmax-amin)/200;
xx=amin:dx:bmax;


%Kernel to use for deconvolution estimator
KernType='K2';


%Parametric model for H  is logistic
Htype='Logist';

[fTNP,fTSP,fTPML]=ComputeEstimatorsfTExample(W,n,nrep,gridt,namedirFct,subfolder,RscriptPath,Htype, KernType,xx);


%================================================================
%Print estimators in files
%================================================================

fp = fopen('EATSlogFruitfTNP.txt','a+');
fprintf(fp,'n=%i\n',n);
fprintf(fp,'%f,',fTNP);
fprintf(fp,'\n');
fclose(fp);
	
fp = fopen('EATSlogFruitfTSP.txt','a+');
fprintf(fp,'n=%i\n',n);
fprintf(fp,'%f,',fTSP);
fprintf(fp,'\n');
fclose(fp);
 	
fp = fopen('EATSlogFruitfTML.txt','a+');
fprintf(fp,'n=%i\n',n);
fprintf(fp,'%f,',fTPML);
fprintf(fp,'\n');
fclose(fp);
			
