# Supplementary material for: Nonparametric Density Estimation of a Long-Term Trend from Repeated Semicontinuous Data
Source: J Am Stat Assoc. Author manuscript; Available in PMC 2026 Jun 3. (PMC13229538; doi:10.1080/01621459.2025.2555054)
Supplement: Supp 1 [file NIHMS2120148-supplement-Supp_1.zip › SubmittedCode/RealData/plotsEATS.R]

#Author: Aurore Delaigle

#File to reproduce the figure file of the estimators for the EATS data


#Read grid of t values from file
tt = scan(file='EATSlogFruitGridt.txt',sep=",",skip=1)
tt=tt[is.na(tt)==F]

#Range of t values used in the figure
indice=which((tt<=8)&(tt>0.02))

#Read nonparametric estimator from file	
fTNP=scan(file='EATSlogFruitfTNP.txt',sep=",",skip=1)
#Our formatting is such that the last value is empty and needs to be removed
fTNP=fTNP[is.na(fTNP)==F]


#Read semiparametric estimator from file	
fTSP= scan(file='EATSlogFruitfTSP.txt',sep=",",skip=1)
#Our formatting is such that the last value is empty and needs to be removed
fTSP=fTSP[is.na(fTSP)==F]

#Read parametric ML estimator from file	
fTML= scan(file='EATSlogFruitfTML.txt',sep=",",skip=1)
#Our formatting is such that the last value is empty and needs to be removed
fTML=fTML[is.na(fTML)==F]

#Create figure file
	
ficpdf='hatfTestimEATSCensoredFruitSt.pdf'
pdf(ficpdf,width=6.2, height=4.5)
plot(tt[indice],fTNP[indice],type='l',ylim=c(0,1),xlab='t',ylab=expression(f[T](t)))
lines(tt[indice],fTSP[indice],col=2)
lines(tt[tt<=8],fTML[tt<=8],col=4)
legend("topright",lty=rep(1,3),col=c(1,2,4),c(expression(hat(f)[T]),expression(hat(f)[T][SP]),expression(hat(f)[T][ML])))
graphics.off()
