# Supplementary material for: Nonparametric Density Estimation of a Long-Term Trend from Repeated Semicontinuous Data
Source: J Am Stat Assoc. Author manuscript; Available in PMC 2026 Jun 3. (PMC13229538; doi:10.1080/01621459.2025.2555054)
Supplement: Supp 1 [file NIHMS2120148-supplement-Supp_1.zip › SubmittedCode/Simulations/pdfPlotDensityXmixG1ULap.R]

#Author: Aurore Delaigle
#Produces the pdf files for all estimators and in the case where X is a mixture of gammas and U is Laplace

graphics.off()
#Number of simulated samples per scenario
nn=1000
#Folder where the result txt files are localed, together with the rootname of the case X and U studied, here XmixGammaULap (for X =mixture of two gammas, U Laplace)
rootfolder='C:/YourPath/XmixGammaULap'
#Names of Htype: Hlogist (= H logistic) or HassumeLogist (H more complex from paper, for which misspeciy to Hlogist in the semiparametric model) and number of replicates
vecrootfile=c('HLogistrep2','HLogistrep4','HassumeLogistrep2','HassumeLogistrep4')
#To produce the name of the pdf file 
rootfolderpdf='C:/YourPath/XG1ULap'
#To produce the name of the pdf file (H1= logistic or H2= more complex H from paper,   and J=2 or 4)
vecrootfilepdf=c('H1J2','H1J4','H2J2','H2J4')

#Method: nonparametric, semiparametric with misspecified model for H, semiparametric with correctly specified model for H, maximum likelihood
nomobj=c('NPfinal','SP','SPC','PML')
#To produce name of pdf file -- the method: nonparametric, semiparametric with misspecified model for H, semiparametric with correctly specified model for H, maximum likelihood
nomobjpdf=c('NP','SP','SPC','ML')

#Sample size
Nvec=c(250,500,1000,250,500,1000)
#Percent of error variance
sigvec=c(10,10,10,20,20,20)


iplot=0
for(rootfile in vecrootfile)
{
	iplot=iplot+1
	if(iplot>2)	
	{
	  nomobj=c('NPfinal','SP','PML')
	  nomobjpdf=c('NP','SP','ML')
	  
	}
	for(ss in seq(2,12,2))
	{
			N=Nvec[ss/2]
			sig=sigvec[ss/2]

			#Read grid of t values on which estimator was computed
			eval(parse(text=paste('fic="',rootfolder,rootfile,'Gridt.txt"', sep = "")))
			gridt=scan(file=fic,sep=',',skip=ss-1,n=5001)
			#True density fT
			eval(parse(text=paste('fic="',rootfolder,rootfile,'TruefT.txt"', sep = "")))
			truefT=scan(file=fic,sep=',',skip=ss-1,n=5001)

			#to find name of the file where the ISEs are located
			eval(parse(text=paste('rootname="',rootfolder,rootfile,'ISE"', sep = "")))
			#File where the estimator is located
			eval(parse(text=paste('rootnamefT="',rootfolder,rootfile,'hatfT"', sep = "")))	
			#To produce name of pdf file
			eval(parse(text=paste('rootnamefTpdf="',rootfolderpdf,vecrootfilepdf[iplot],'hatfT"', sep = "")))

			#Produce plot for estimators one by one
			for(i in 1:length(nomobj))
			{
				#Read the 1000 ISEs
				eval(parse(text=paste('fic="',rootname,nomobj[i],'.txt"', sep = "")))
				ISE=scan(file=fic,sep=",",n=nn,skip=ss)

				#Compute 3 quartiles of ISE
				ordre=order(ISE)
				ordre=ordre[c(nn/4,nn/2,3*nn/4)]
				
				#Open pdf file
				eval(parse(text=paste('ficpdf="',rootnamefTpdf,nomobjpdf[i],'n',N,'nsr',sig,'.pdf"', sep = "")))
				pdf(ficpdf,width=6.2, height=4.5)
				
				#Plot true fT
				if(iplot<=2)
				plot(gridt,truefT,xlab='t',ylab=expression(f[T](t)),type='l',ylim=c(0,.5))
				if(iplot>2)
				plot(gridt,truefT,xlab='t',ylab=expression(f[T](t)),type='l',ylim=c(0,.6))
				#Plot estimators
				eval(parse(text=paste('fic="',rootnamefT,nomobj[i],'.txt"', sep = "")))
				for(kk in 1:length(ordre))
				{	
						f=scan(file=fic,n=5001,sep=",",skip=(ss/2-1)*(nn+2)+1+ordre[kk])
						lines(gridt,f,col=kk+1)
				}

		
				legend("topright",cex=1.3,lty=c(1,1,1),inset=0.02,c(expression('q'[0.25]),expression('q'[0.5]),expression('q'[0.75])),col=c(2,3,4))
				graphics.off()
				
				

			}	

	}

}
