# Supplementary material for: Nonparametric Density Estimation of a Long-Term Trend from Repeated Semicontinuous Data
Source: J Am Stat Assoc. Author manuscript; Available in PMC 2026 Jun 3. (PMC13229538; doi:10.1080/01621459.2025.2555054)
Supplement: Supp 1 [file NIHMS2120148-supplement-Supp_1.zip › SubmittedCode/Simulations/TableResultsXmixN1ULapNonMono.R]

#Author: Aurore Delaigle
#Produces tables shown in the paper for X=mixture of two gammas and U=Laplace
#Computes for two cases of H and for rep=2 and rep=4 (2 and 4 replicates) as in the tables of the paper
#Number of simulated samples per scenario
nn=1000


#File where the table with the ISES will be printed
fictab='C:/YourPath/ableXmixNorm1ULapHNonMonoassumeLogist.txt'
nomobj=c('NPfinal','SP','PML')
nom=c('NP','SP','ML')

cat(file=fictab,'$H$&$J$& $\\hat H$ &$n=250$ & $n=500$ &$n=1000$&$n=250$ & $n=500$ &$n=1000$\\\\',append=T)
cat(file=fictab,'\n\\hline\n',append=T)
cat(file=fictab,' & &&\\multicolumn{6}{c}{Estimator of $f_T$}\\\\',append=T)
cat(file=fictab,'\n\\hline\n',append=T)

#File that contains the ISEs  for  2 replicates  when H=H3
rootname='C:/YourPath/XmixNorm1ULapHNonMonoassumeLogistrep2ISE'
for(i in 1:length(nomobj))
{
	for(ss in seq(2,12,2))
	{

		eval(parse(text=paste('fic="',rootname,nomobj[i],'.txt"', sep = "")))
		ISE=scan(file=fic,sep=",",n=nn,skip=ss)
		ISE=ISE[!is.na(ISE)]

		qISE=round(100000*quantile(ISE,c(0.25,0.5,0.75)))
		if(ss==2)
		{
			if(i==1)
				cat(file=fictab,'$H_3$&2&',nom[i],'&',append=T,sep="")
			if(i>1)
				cat(file=fictab,'&&',nom[i],'&',append=T,sep="")
		}
		cat(file=fictab,qISE[2],'[',qISE[1],',',qISE[3],']',append=T,sep="")
		if(ss<12)
			cat(file=fictab,'&',append=T,sep="")

	}
	cat(file=fictab,'\\\\\n',append=T)
}


cat(file=fictab,'\\hline\n',append=T)


#File that contains the ISEs  for 4 replicates  when H=H3
rootname='C:/YourPath/XmixNorm1ULapHNonMonoassumeLogistrep4ISE'

for(i in 1:length(nomobj))
{
	for(ss in seq(2,12,2))
	{

		eval(parse(text=paste('fic="',rootname,nomobj[i],'.txt"', sep = "")))
		ISE=scan(file=fic,sep=",",n=nn,skip=ss)
		ISE=ISE[!is.na(ISE)]

		qISE=round(100000*quantile(ISE,c(0.25,0.5,0.75)))
		if(ss==2)
		{
			if(i==1)
				cat(file=fictab,'&4&',nom[i],'&',append=T,sep="")
			if(i>1)
				cat(file=fictab,'&&',nom[i],'&',append=T,sep="")
		}
		cat(file=fictab,qISE[2],'[',qISE[1],',',qISE[3],']',append=T,sep="")
		if(ss<12)
			cat(file=fictab,'&',append=T,sep="")

	}
	cat(file=fictab,'\\\\\n',append=T)


}


cat(file=fictab,'\\hline\n',append=T)


nomobj=c('NPfinal','SP','PML')
nom=c('NP','SP','ML')

#File that contains the ISEs for 2 replicates when H=H4
rootname='C:/YourPath/XmixNorm1ULapHNonMonoV2assumeLogistrep2ISE'

for(i in 1:length(nomobj))
{
	for(ss in seq(2,12,2))
	{

		eval(parse(text=paste('fic="',rootname,nomobj[i],'.txt"', sep = "")))
		ISE=scan(file=fic,sep=",",n=nn,skip=ss)
		ISE=ISE[!is.na(ISE)]

		qISE=round(100000*quantile(ISE,c(0.25,0.5,0.75)))
		if(ss==2)
		{
			if(i==1)
				cat(file=fictab,'$H_4$&2&',nom[i],'&',append=T,sep="")
			if(i>1)
				cat(file=fictab,'&&',nom[i],'&',append=T,sep="")
		}
		cat(file=fictab,qISE[2],'[',qISE[1],',',qISE[3],']',append=T,sep="")
		if(ss<12)
			cat(file=fictab,'&',append=T,sep="")

	}
	cat(file=fictab,'\\\\\n',append=T)
}


cat(file=fictab,'\\hline\n',append=T)


#File that contains the ISEs for 4 replicates when H=H4
rootname='C:/YourPath/XmixNorm1ULapHNonMonoV2assumeLogistrep4ISE'

for(i in 1:length(nomobj))
{
	for(ss in seq(2,12,2))
	{

		eval(parse(text=paste('fic="',rootname,nomobj[i],'.txt"', sep = "")))
		ISE=scan(file=fic,sep=",",n=nn,skip=ss)
		ISE=ISE[!is.na(ISE)]

		qISE=round(100000*quantile(ISE,c(0.25,0.5,0.75)))
		if(ss==2)
		{
			if(i==1)
				cat(file=fictab,'&4&',nom[i],'&',append=T,sep="")
			if(i>1)
				cat(file=fictab,'&&',nom[i],'&',append=T,sep="")
		}
		cat(file=fictab,qISE[2],'[',qISE[1],',',qISE[3],']',append=T,sep="")
		if(ss<12)
			cat(file=fictab,'&',append=T,sep="")

	}
	cat(file=fictab,'\\\\\n',append=T)


}
