# Supplementary material for: Nonparametric Density Estimation of a Long-Term Trend from Repeated Semicontinuous Data
Source: J Am Stat Assoc. Author manuscript; Available in PMC 2026 Jun 3. (PMC13229538; doi:10.1080/01621459.2025.2555054)
Supplement: Supp 1 [file NIHMS2120148-supplement-Supp_1.zip › SubmittedCode/Simulations/XmixN1UnormHcomplex.m]

close all
clear all
%Author: Aurore Delaigle

namedirFct='D:\Users\YourName\...Code\';
addpath(namedirFct)
%Directory where results are stored
namedir={'D:\Users\YourName\...Results\'};
RscriptPath = '"C:\Program Files\R\R-4.1.0\bin\Rscript"';


%Kernel
KernType='K2';
%Number of Monte-Carlo simulations
BB=1000;


%Definitions of the true H to generate the data and the target quantities
trueHtype='mixnorm'
%Will wrongly assume H is logistic
Hassume='Logist';

%Dummy parameters (put any 2 values here)
beta=[0 0]
betatrue=beta


if strcmp(trueHtype,'mixnorm')==1

%H is not logistic but we pretend it is
	Hbeta=@(x,beta)  0.35+0.35*normcdf(x,.8-1,.4)+0.3*normcdf(x,3.4-1,.5);
	%Derivative of H wrt x
	Hbetaderx=@(x,beta)  (0.35*normpdf(x,.8-1,.4)+0.3*normpdf(x,3.4-1,.5));
	Hbetatrue=@(x,beta)  Hbeta(x,beta);
	Hbetadertruex=@(x,beta)  Hbetaderx(x,beta);

%H is not logistic but we pretend it is

	H=@(x) exp(x)./(1+exp(x));
	Hder=@(x) H(x).*H(-x);

elseif strcmp(trueHtype,'Logist')==1

	Hbeta=@(x,beta) exp(beta(1)+beta(2)*x)./(1+exp(beta(1)+beta(2)*x));
	H=@(x) exp(x)./(1+exp(x));
	Hder=@(x) H(x).*H(-x);

end

%Parameters for distribution of X
expXtype='mixNorm';
mu1=1.6;
mu2=3;
sig1=.4;
sig2=.4;
pmix=0.3;

%Error type (Laplace, 'Lap' or normal, 'norm')
errortype='norm';


%Compute grid xx from the quantiles of the distribution of X (corresponds to same quantiles of distribution of T);
rng(0);
run('ComputeGridsMulti.m');

%----------------------------------
%Save the grid of x values in files
%----------------------------------

%Number of replicates per individual
for nrep=[2,4]
	%Error parameter
	for sigU=[sqrt(0.1)*0.75,sqrt(2*0.1)*0.75]
	
		%Sample size
		for n=[250,500,1000]

			%subfolder: name of subfolder specific to the example being considered -- includes types of H, X, U considered in this examples
			subfolder=['X',expXtype,'1U',errortype,'Hassume',Hassume,'rep',int2str(nrep)];
			%Root of name of all files for this example -- includes types of H, X, U considered in this examples
			rootnom=[namedir{1},'X',expXtype,'1U',errortype,'Hassume',Hassume,'rep',int2str(nrep)];

			%Print gridx where we compute H in a file
			fp = fopen([rootnom,'Gridx.txt'],'a+');
			fprintf(fp,'n=%i\n',n);
			fprintf(fp,'%f,',xx);
			fprintf(fp,'\n');
			fclose(fp);

		end
	end
end


%-----------------------------
% Now run the simulations
%---------------------------


%Number of replicates per individual
for nrep=[2,4]

	%Error parameter
	for sigU=[sqrt(0.1*0.576),sqrt(2*0.1*0.576)]

		for n=[250,500,1000]


			%subfolder: name of subfolder specific to the example being considered -- includes types of H, X, U considered in this examples
			subfolder=['X',expXtype,'1U',errortype,'Hassume',Hassume,'rep',int2str(nrep)];
			%Root of name of all files for this example -- includes types of H, X, U considered in this examples
			rootnom=[namedir{1},'X',expXtype,'1U',errortype,'Hassume',Hassume,'rep',int2str(nrep)];

			%File used to initiate random seed in R
			monfic = fullfile(namedirFct, subfolder,'\rng_state.RData');
			if exist(monfic, 'file')
				delete(monfic);
			end

        			
	                % Read gridx printed earlier (useful if code gets interrupted)
			fp = fopen([rootnom, 'Gridx.txt'], 'r');
			% Read first line (line to skip)
			line1 = fgetl(fp);
			% Read second line that contains x values
			line2 = fgetl(fp);
			% Convert line2 to float
			xx = sscanf(line2, '%f,');  
			fclose(fp);
			xx = reshape(xx, 1, []);
			

			%Files where results will be stored
			run('FilesResults.m');

			%Random seed to start simulations
			rng(5)


			%-----------------------------------------------------------------------------------
			% Compute true quantities that we will estimate -- includes the definition of gridt
			%-----------------------------------------------------------------------------------

			%Compute all true curves, as well as the grid gridt corresponding to the grid xx
			run('TargetQuantities2.m')


			%Write  true density of fT in a file
			fp = fopen([rootnom,'TruefT.txt'],'a+');
			fprintf(fp,'n=%i\n',n);
			fprintf(fp,'%f,',truefT);
			fprintf(fp,'\n');
			fclose(fp);

			%Write gridt where we compute fT in a file
			fp = fopen([rootnom,'Gridt.txt'],'a+');
			fprintf(fp,'n=%i\n',n);
			fprintf(fp,'%f,',gridt);
			fprintf(fp,'\n');
			fclose(fp);


			for brep=1:BB
				%======================================================
				%Generate data
				%======================================================


				%Create the contaminated replicates Wij of which some are zero;
				run('GenerateData2Multi.m');
 
				%================================================================
				%Estimate H, R and R inverse parametrically and nonparametrically
				%=================================================================
				
				run('ComputeEstimatorfT')

				%=================================================================
				% Print results in files and compute and print estimator errors
				%=================================================================

				run('PrintResult.m')


			end

		end

	end

end
