# Supplementary material for: Nonparametric Density Estimation of a Long-Term Trend from Repeated Semicontinuous Data
Source: J Am Stat Assoc. Author manuscript; Available in PMC 2026 Jun 3. (PMC13229538; doi:10.1080/01621459.2025.2555054)
Supplement: Supp 1 [file NIHMS2120148-supplement-Supp_1.zip › SubmittedCode/SyntheticExample/DataExample.txt]

5.3008827006551	18.3010998665419	4.28243287687697	11.0742694011658
4.7489068095842	6.67335983750117	4.50958482211913	3.11821256190038
19.4934499107757	16.8490211864753	20.2834500627748	17.9648994518144
31.9868530790763	33.4234405862523	41.9726058330927	36.6806652826592
0	26.1826370144667	28.2463620237413	60.1408121255235
22.1727693740193	21.7071084955561	19.5527112263173	19.8693722769148
19.112244450705	16.9964639047855	10.917178954195	12.3452140100742
12.5504796999163	43.3030668241707	14.7740473963584	24.4498274208058
0	0	12.7875456336383	12.3427739406661
22.2157507999294	38.1020679805558	32.5849370976384	29.629016212901
38.4930644614322	22.0642511188473	26.8990999426838	18.4562053914365
9.95757831804723	11.9792799207623	9.04808722930552	10.471976594471
1.17148373015262	0	2.09193510565	2.90910008662339
25.7804594583919	25.3428917787187	17.1914789890968	28.1620396974271
22.9309592599426	16.5612164672774	35.7224309571963	31.4551101009521
7.73004679028242	15.1606795014453	14.8827439978567	26.0325510306782
2.94475456252033	3.04067770486236	3.63808695798307	3.67424536081953
9.56683202354431	0	22.7337921666838	0
18.7271631640559	17.0020417372688	15.8898676218485	7.70901384290072
43.4296145360138	71.1479550810131	25.7749285247481	45.8267366438699
4.03587018884443	3.08222953345527	0	2.74461740385661
0	2.6192489406046	3.03938902310883	10.4714935755418
0	5.61619655800128	0	7.78679253906102
35.4021420293873	20.7452810563067	29.6596264176503	20.11374227681
13.9055746390288	18.4061081048144	12.1925243538383	17.2735194775671
17.7321794402799	0	20.3647257863535	19.2114801345892
9.92811616189945	8.24539309738611	0	17.2392602707502
42.7115426721621	57.6712915776709	0	30.3293702627253
0	2.30292332049976	0	2.41938465315558
21.8077940798925	8.73179163385417	17.1928505556061	29.4092917497594
0	12.5039886699504	5.78270466892255	17.1856917708196
10.9987505338602	10.7979861053641	18.64968225709	0
0	0	4.36148869845067	5.01415262085596
14.5023213744255	12.195419858431	11.7522204215354	9.36754612688743
4.23140459250488	7.14450638182799	4.45510966672962	0
10.7601258296628	8.57298941483266	5.64294326059977	0
3.6015043518941	4.57178536383803	0	2.91578039730396
6.02954093443055	6.36086757740857	8.06375922407645	6.53250065022888
35.0048887032542	53.3556730863235	44.2553739831407	40.7312733466967
15.2916664993635	16.0410067394599	31.5118732829	20.4621895564809
28.2320205822007	19.4714945166308	8.99934819851348	51.7797944139116
1.58010788596146	6.29645279885981	4.40222473395289	5.9952382956257
0	2.49860932976182	0	4.87369020064668
19.9314348213877	22.8109104731966	26.8018941701331	18.1992760669991
8.57412467619999	8.45378875233478	6.01779987598976	4.98909804204768
22.7065505394218	20.485569546326	32.6694720484796	23.1079157664542
0	19.2193653234699	29.3795427130418	14.5000552283177
3.86951975189402	4.01303716222063	0	2.6782319768168
24.4364456895739	22.0864485484081	44.1447216493532	57.2674022385622
17.2262929984031	21.9985195577613	17.7943979780183	15.462958453232
0	2.22823979525247	10.941518023128	2.64728318568419
33.1718502771589	16.3802608527431	13.8094048396068	21.6719796772182
41.7598857268356	59.0619301684144	30.5537269192811	31.6779140485167
23.5841396928032	16.742976138163	14.9205942060599	14.0788348025324
23.8449455362519	0	0	18.0038745780837
39.2409252358122	15.478691859968	14.5403939187227	16.1819171670186
3.72853567977223	2.97717763490743	3.10715676933347	4.0615202881871
59.4173253937133	30.3076659519049	27.0615064009014	7.15303827446137
58.8802471642766	26.5661676648236	15.5029342669302	13.829338764435
38.4981675349583	31.6938070868468	15.7107521903543	30.3120857606501
19.0206494016155	14.0390188425988	21.6619554629139	9.44458474174739
8.11192210173807	0	17.0519119982913	6.10416645148786
44.9379151704939	56.1841524573624	44.9590772632235	57.5203529034827
27.2080212527557	26.0544498939127	17.0749889682833	15.5557654674239
8.01677666342842	4.91713601596836	5.81778613571638	5.33839653521286
33.1914073862375	22.3760555567538	26.2424664737199	26.6374897160097
11.2130455814611	6.48887720544536	5.13178186594467	6.49245810302689
17.1266506442552	0	19.2570373301682	19.4522269583493
12.2745572016758	25.3642768010618	25.2508108508977	23.1388735086964
61.2180590569839	35.3949465508026	19.0221254902306	33.5882762711396
14.6408994756417	11.3998751879193	9.29395343720808	0
35.1737622931158	22.5677864984981	7.52918129880159	21.4432797340788
13.2553884525107	14.3960440664809	13.5953544747241	13.8496479617925
10.4747649418543	14.445549654983	8.61711926791687	10.6234251902506
0	23.6892105438337	11.4656352463387	15.7964354961176
19.5632747923432	18.4152224149354	29.8695744646828	29.7684224477923
10.7528272073609	17.7710647836196	10.8675181749736	12.4245634033656
15.5670707723013	0	16.068932409069	16.3860327722813
30.0530226933903	44.6456352494097	37.7261059163418	23.9825309148809
0	29.4380401311131	16.6245305723095	17.8945808810129
31.1202026823535	30.2796947072229	42.0495996299057	40.0895476872715
4.24575590138184	0	4.14881842438206	5.47197319543158
9.12354497602761	19.3659576513982	20.8430856519978	19.1029486025566
12.1743441423791	26.299459832871	50.3047355040991	21.449528507154
0	0	2.5433108491969	1.63472844691694
13.030423090979	15.2963839738081	17.6416607357094	18.5103960073531
51.9945873661084	33.589712556877	28.2756638941981	40.7606660168459
10.4169325214358	15.1711633317529	12.1271322017108	12.0483072715606
6.71724037279272	5.02991967378101	0	5.10394387480253
4.18530679635203	14.2119896593156	8.85944649390088	6.57558046756562
19.5066804305737	18.9673673265625	46.06928368621	18.1355448544308
12.7660653981708	5.01402249935287	0	5.12542874444887
49.8766752755846	61.217892698147	67.6889354001818	47.7355181991574
13.8305142421547	22.8670651368841	26.9179514206013	13.3300352584532
15.330881796093	12.0000472942072	14.4311764371389	14.6201649930648
7.60264152500006	17.6937109763862	18.2097138592668	15.4277628178023
21.1792491406972	13.117982572892	21.3935316871548	19.9079944094775
4.17311062143859	0	4.18020177381089	6.13917709968887
63.7803148727276	56.2694471505377	31.2069341406259	35.1837926004962
30.2607541486224	13.8544503558528	18.9834841521522	0
35.6220944466729	18.7865542494231	40.0518710900356	26.2219443784482
4.80046623089332	6.36085593532977	10.4414273760455	7.35978731192863
17.9788456280846	18.3635078561365	15.7163868222461	0
5.82733684115604	7.11426880321688	7.75716705142155	7.29035888352461
28.8343914846964	34.2489042093059	29.5407478544793	16.9507607584352
3.19625421711177	4.15033553152179	0	4.23346368597973
2.72620429289873	1.47713699710439	3.66627209717056	9.03200713825922
23.255309555086	19.2386854350296	23.3794255478882	25.3069628749097
0	18.442103843454	12.9130336610984	22.8317514842023
35.017783149691	15.0335009474163	30.0780294063515	8.65658289224947
6.70777446129472	5.65788597119147	9.57510065277315	8.40364793231108
5.27876779540045	4.12103547476412	0	0
23.9890446881044	46.7459806275353	42.0750831697158	39.928900674284
18.1942078297817	25.7564940698836	17.2824461336709	33.4933124346748
34.5932346861912	102.942264282237	18.2984310114698	38.0432854291183
45.0312401850873	26.4850969209805	24.7887921905575	17.7716577398112
10.1068022560463	0	5.07181774316336	13.8465510466655
7.46911760035695	7.80152070615114	5.92755998878142	5.67677680248548
32.8751930247458	46.8776057480846	43.1930940986485	31.2664579402141
22.4289489359994	9.53085674795254	16.2111666239323	18.2406604203327
27.8630711549808	15.6567564930946	17.6814766941388	31.5408966819165
3.01387915720559	2.16639689321707	2.11764319663862	1.54219617402796
18.7214234293601	16.1100912251365	16.6761623206973	15.898328093543
8.69206070005797	0	10.0604067349129	14.2632650820074
18.131309002734	17.6430698507421	28.1375685987003	24.3108993281963
15.3398012008409	21.6934305964946	15.3457850786965	25.4954121671873
5.45482162252896	4.79679033763282	7.72229599355927	6.41242743389031
7.55082095526157	7.35328239061889	39.8111697373429	24.2437562452216
2.55497574895117	5.85995253800231	2.52523154155765	3.38586368154486
27.1880730997294	47.0977359718342	32.3182984996664	27.5094085969797
15.922210527377	9.86794216334891	21.6246731392214	12.2225403267335
4.53217310102342	5.07506140963337	0	0
24.9420971940184	11.0461236103941	12.5398557042204	14.5925115225988
26.9546190807306	14.467148820016	13.837224690707	17.940081653774
34.1170368667877	18.7886170171836	20.1468406894035	18.4106233738559
15.6600551178458	21.091911529763	19.4835659935003	13.4236407587538
13.6398835027446	8.8089062610376	12.8214969478646	17.9045428589759
6.69088363919818	0	6.34392864833265	5.62336194530307
49.3988565493685	43.2259311531372	34.4688211105597	42.4761065600279
34.5605998571744	26.1738167511932	17.4964338158714	34.3880659996327
7.25556363031407	3.79404232489643	4.86672462056003	4.22592395113066
34.0964308284593	18.9469058675718	23.5877639548435	21.7193296043437
11.9819674420541	6.30121888741301	6.9835816494577	0
20.3642571295007	0	12.828904662067	31.8941682414962
35.3442110747738	28.2104589936923	88.7530946176504	79.564834824488
1.55571976521097	3.10078698608807	1.8747175167192	0
35.712183686843	25.0244452124599	39.4333333312437	29.5276249631565
27.0547932313367	18.782495217552	38.5307840117079	11.0908931128828
10.5282053478309	9.38461954198112	12.9690285306741	11.6613628156904
10.2357991040594	19.6051272501631	15.9436901486246	14.4104144483191
21.6290090772192	11.6427781491446	14.2829475256113	17.344032249638
5.90416800873356	10.8330823808944	7.08626685879338	5.62638833516358
4.59799029379561	2.63124825343859	2.63552126080248	2.54331821781866
0	22.2656179798711	36.5473001553808	0
4.59940529487062	3.43859875252332	3.75639189475816	3.23907441666491
7.89484092620086	6.88278474496842	13.550212877602	8.2183436969322
15.7937912850332	18.0740152499422	14.5107935968006	19.2094210308785
18.2107885289221	18.266408509943	16.9056761919189	19.4861218300156
3.71380662612261	2.94577150271368	4.19774188171306	4.67511123976906
19.3895029220244	20.2596420300558	23.8045839097026	26.0776784450755
27.8515334340048	25.994107543093	25.6254401865385	17.7071447823238
6.66536909697365	5.32960658415829	0	5.08532143092226
87.269909253193	40.3440703400829	60.028175125503	97.1669084674081
70.2761909937336	45.5933275500929	45.1515983461556	72.9333610788622
30.1620874471583	27.4675943133096	20.0786211456156	16.2102361555801
26.8517700729381	21.4994158250639	13.4932412449663	27.9491553036059
4.88896181190375	0	0	0
8.38318055759734	5.10321620042807	7.72048962118633	8.93866125456081
7.05125195015406	0	5.87599173480329	3.76504595572684
0	9.11063291259118	12.717036080562	17.5411380527284
26.8291327424522	47.4670487649091	40.0725336216222	54.5849695033307
13.2964956001703	10.4966537760051	11.4934982008847	15.5798331598328
26.3448823490771	25.7962279284099	85.4019957586357	30.4290757791146
4.0284204647501	0	4.3989159395283	6.63579639384782
13.0776155778543	41.2412662367179	30.5364879881445	27.6059013707647
8.34344156023244	8.71212986888917	4.65535404616755	6.60041182853204
15.6930060065871	35.3275671557497	21.3062635929916	14.1779467273664
10.0704742295112	14.8200800302552	0	11.7397092098447
3.85531456833902	3.21143209720011	1.94825938790713	2.76033619175175
23.7104798637836	20.6754817706352	21.6248968309331	22.6133109463776
19.7999292070529	27.4092715314268	14.5516841323305	13.1856541000879
10.6575903102256	9.67780536697245	13.6864531567861	6.16977885529548
23.6771549019319	32.7824029805242	11.2483700404013	12.6963511509999
0	0	6.4317402263235	2.55872970056079
10.6994233894826	28.8657863853814	35.9257085070813	33.7232374736802
3.34704076143825	4.77244361143362	3.01989559417624	15.5459655102854
20.0594976075972	13.3474236861986	12.2456703984845	9.64136834896722
28.4102739986273	25.5457944283454	26.7177860605832	32.1799100884189
19.3920387134982	28.0650364530049	40.1257249050155	9.05204856931601
22.4212802074232	11.2634120525132	0	12.5829164152088
10.3299427677099	17.942123316002	0	22.2173065979117
15.3709170313159	74.8041792287441	34.3506361982902	0
29.6374685377102	13.3735944406112	31.2140827229776	28.3272602303668
19.0746360210825	22.4243625204295	37.837958840134	35.4177927207072
0	0	3.02047631593444	4.02617187827189
14.0281681588837	9.56843495678588	11.1941089907987	10.0741975890036
4.20623793969762	5.31406154436559	6.8389081140428	6.01937657209132
8.80059873850776	11.4493974237239	15.9767831165928	15.1343012096302
59.6306337217872	27.2512221469507	22.2064254393016	28.2990258923561
4.00247020898628	4.27753420664219	3.77851725997949	4.13666754656482
10.3298007273453	12.8675294250467	11.9485922932247	13.6335109744413
39.2028229004969	22.952853336167	46.9091890316591	27.3134976911143
8.93227035607762	4.52526966026699	4.30513621822409	5.03962011268663
48.7289476871964	19.0773094462641	17.6815362551026	25.1353090747845
25.621792614744	25.6062620953011	14.3014649730599	0
13.7311577960482	19.3895502983916	20.3720668826801	14.7682971802001
17.2633236823436	16.7047135260937	11.6980567214787	39.1311037035587
4.88384119261606	4.63862033343846	5.26331951788506	0
28.5029474624565	17.2531544743643	22.586700526622	23.9362581802311
20.1165749185433	22.4457171725718	24.5682306892563	21.1632498713475
10.1259338716122	22.2211932799178	12.6326986657392	13.7515741326427
13.0627186789013	11.9128896475606	14.3343628135683	26.6496052134242
11.2106987545047	14.1188909072372	8.21737409245754	15.3310818837698
7.96972802924574	7.25849274788903	7.15733589540689	7.98125460008661
26.2305223617477	16.3302517779627	22.6163606546628	18.7566340875836
27.9948767420694	23.8952310157726	19.8885980558572	12.2589992908449
5.38340472811926	7.44706827319667	5.06914789614762	21.6204312685039
38.2594016489226	15.496560524466	21.3216515237792	19.9358366395722
15.3362598509272	14.3706988198872	22.5433778685105	0
23.7526141354602	21.5833764125207	26.6387959588471	15.6667467028547
4.18898965910899	5.85851750071788	0	0
13.0627225945556	15.6720937638257	14.2325291849078	19.2622302983427
18.6340022301932	10.1142543892393	14.0708339791627	46.4042327774618
13.583989377249	18.4296735560284	34.2911815386927	13.5292485997015
43.9494984250998	21.8689799512777	14.0070692426051	22.5192102054918
0	15.4453684804632	15.2094607664061	17.5449674768342
10.5833678398167	10.1702201864755	13.3168044388357	15.3865706171565
23.0085359015509	22.0831561515008	20.5937907603928	14.205250691138
0	0	0	5.33290981429715
3.65129004391391	2.66228641433782	3.43818883853532	5.69706996805746
0	11.1962074506049	13.009141823624	10.7696113656147
5.1606638760782	0	2.36777789521423	1.15916055618903
15.1990122706496	11.0534258280697	16.7697394824333	7.965143125688
4.87075907540563	8.33213969846568	4.8691560270077	3.33555105325687
30.3745081846179	17.0566601642378	33.3258276075893	24.0224496475815
23.9911494751131	0	12.7850917955125	27.2307508098039
18.0703019599672	19.7454038571644	0	19.5075872899417
0	8.70194104360908	3.11495860670918	5.05536820808181
9.73212574049352	32.5318922233578	35.5728550067659	0
4.06504452929338	4.92314800031121	5.76820847136005	3.69948843325388
12.9311892318427	19.1653054101355	11.5389012385376	9.11417584240584
15.7118801552791	28.2851731136664	20.5010549213633	27.433581823569
3.38927331929957	4.75717951964848	5.91183381302108	0
22.0620217795675	19.3892788533428	16.1379860972385	18.6399133381088
38.9277144994043	29.4482392095866	28.6680968898072	15.9956564957088
22.7257083247746	12.9911006919692	17.3683286183127	16.2408418254418
15.5798372979394	27.0422887293019	18.886955889725	0
9.93669578413409	12.0931363334452	6.4075101237089	3.56472729118932
28.9755531850945	16.9577005980439	13.3592868368282	14.6794600959049
4.06472747562559	3.54512715388049	0	4.20501400608757
8.18518968096794	8.42195931818718	5.94854875230277	8.95492828486399
23.9556278761193	24.3085605730375	22.9527785614375	24.892316455569
9.31718134619872	10.1923270189972	20.1367077119894	9.61564500478823
19.0854465144741	11.5504624883988	13.9740512293802	18.9889720279927
27.1772513934565	23.0493476504058	27.290187735041	30.9533122262989
15.8150035388407	20.5693346679525	15.1660725639968	22.200303440533
3.70468775128171	7.27896212708156	0	5.77426782198849
40.6501317557732	40.3185040791178	20.0235770729039	112.668183841029
31.9238152947093	23.0602869301096	0	0
57.2715987450812	45.9080709039158	23.1099695181039	49.2528111599978
26.4704645736038	29.9779402522428	17.3475953014664	23.0853166361413
3.26295463879707	0	3.84673531407849	1.26753622328367
7.16268853794934	7.24869377967542	12.2384027409359	8.12789991290203
23.355533186942	24.2340803081882	25.7336521150164	23.4679464058682
16.9765472714439	11.9467906446131	7.81579074076124	11.046734124142
61.4227209866793	26.4943729344358	48.8260470693263	34.4283757371193
30.9347125854164	16.3959835225749	37.9035400957777	15.4173242603663
0	29.1621805588844	37.0457113210199	31.5709529443739
6.23750327985521	4.85422231390439	3.70102383384861	3.14986264702082
21.1845993843708	17.5629747742554	22.5069532666672	19.3435909611233
14.3156092358005	11.4096801472014	12.7496163241184	14.5249834750429
20.317053002706	19.4592086697081	10.4615870764186	48.1996345547533
50.0824052144871	23.341897445832	21.774965498037	28.9387949183486
21.9422073759981	20.1774956296476	21.7137559017045	23.7094139551323
36.2701445147675	15.796945094572	31.225758259989	28.3841820694769
0	1.46644479148637	1.66904457268536	4.23938649082999
3.03104435948676	2.25442184045645	6.41531295548105	5.01589429666731
31.0941582860977	20.6503301719728	26.2994130254622	17.7375637957631
17.6784398037236	14.592404171874	19.5784490255827	59.8973333263812
15.5557945394603	35.202570310516	9.81027450110396	15.6723280982799
7.82971606520822	7.10080211582194	5.79736553921303	6.49556770469436
50.3992626260016	0	59.0952911549885	40.6899500292354
24.9638264600178	17.5406207116524	33.7841743340151	25.9393816582605
6.52341482210573	7.61536495718132	0	5.94132911040334
21.1527268710497	13.366667677406	10.829140811624	15.7268443652519
19.3575012972282	22.1128428426523	8.32202236685367	18.0504930172076
18.7234750165878	21.1806160444679	20.6300411401124	16.2553528497785
7.08546588016336	0	9.55843172462978	9.39805858582527
21.6320673838716	25.0067106841362	32.6274007666827	20.6749292970033
5.26672332458842	2.54480577589383	4.63516035853827	4.14675060988038
2.44452602557028	0	1.36125325644757	1.1754956644709
59.5064873900042	45.0631235530661	24.3476775270329	38.3923139140835
2.82165720426818	0	0	0
0	0	0	0
16.1619189437614	16.6379119431627	45.0961662998786	20.3535407933729
14.4370782367956	18.2962852639926	23.4748055572153	11.774217609292
18.377452606422	19.3339004856864	16.465996868446	34.5682355077985
5.69549686110198	7.47237305588529	10.3801237892818	7.54667313299883
0	0	0	4.03214536773807
0	8.11406143066212	9.52032678043351	8.65374293988864
13.6774402858251	14.9663728788153	12.3647548744527	18.0771622417409
8.0551626236884	10.9625324110228	8.07867019420607	10.4776530629059
13.17031126994	17.1862373140547	7.78952382095295	14.4683626751758
10.0956387888567	5.77402237191946	0	6.29180666811772
4.33144440221279	7.17102754637098	0	5.84358771403254
20.6899904257142	5.6880974039529	9.07004550619094	3.72622703430967
18.0928931416546	249.198611584007	50.6357224848497	32.2824173124516
5.42673997254736	5.03805110975188	5.82121382736563	0
17.5195307795226	23.266821856237	14.7851163440182	17.1435079602663
35.8093011130087	24.2911816938155	48.2152275119814	17.1908881482835
14.1999727376957	16.053727277875	0	14.3391356201829
24.7731764386045	10.4307576634083	9.67655886127699	13.308539225399
7.04185828350098	12.2257739667521	3.92390866296089	3.66605519304543
11.9253987778183	13.3682505405868	9.59713933322742	14.3521278760917
0	38.3430199290483	21.3724379024286	20.1513009617916
13.2061664547314	0	12.0359316328312	19.3728507533083
8.38674696943116	13.6706831789551	12.0446685397061	0
32.1629578624504	19.4847388069179	24.1645442497428	17.6907595006784
2.31028781237412	6.56788537369566	3.67472383924073	3.31676020216735
42.283654182993	28.7691877676467	26.4672326240691	29.3877599117817
10.7795718088965	8.74146223202526	11.8320134537722	16.709011591678
0	18.4031730599579	12.0901539820626	6.8044320056608
11.9123935474397	31.3999485006131	15.1754329689132	29.4009928291105
11.6372504068771	4.23443501815994	3.86955772029531	2.75698889955449
14.9424873482618	37.8672715300524	8.09506503110746	28.5875373544739
21.0793335883305	11.8376070088692	28.1501434803718	19.8554851785827
19.9260010503532	29.2888140655732	15.2168888040473	20.5849253692596
59.6801701501698	32.1400801904531	28.2905801633084	16.8582821125834
18.933441562627	17.7508571383677	15.8940393839114	15.4496278692863
15.6893203522679	12.501533293918	29.784327475424	19.5265780716801
4.38359738178609	15.6076285023237	13.3873910042448	14.7623310071229
5.17389702835737	4.65857615319707	7.00369171274568	0
18.6280781138315	16.1339187084775	40.2155322522285	0
76.5855589524891	35.5162690880956	34.1798225544162	33.8290492186406
10.6348437473378	9.8723465980087	11.4396551763766	13.7082939075056
3.59645421990637	7.09270033499943	7.61221886040691	6.80188971968753
23.4007242599699	16.8672841344424	14.8143616203136	8.65861754557787
23.9485084750498	25.6650216121857	26.6902959027839	36.9281455189266
0	16.1441494270918	16.433415354424	14.7079012410287
36.0161526453024	30.8540077279518	17.9002914911048	38.2392104537593
17.6337782808684	32.7048330828929	16.3614975405437	21.6167418541388
4.2090565343015	3.96488452710466	6.08306299711496	6.22019148026156
25.4208326225877	30.244343471329	9.68206914746868	30.0377205948215
13.755822470001	0	10.6289631375484	15.216429070252
22.6771173958318	26.3441727491479	15.4647960926859	16.5152033433394
18.9692320920155	0	10.0853757056469	11.073355774994
14.9838658139757	10.6271174279048	10.0475206021961	0
0	3.27853931661638	5.35342622707547	4.12905683330866
34.8366499661603	18.1359794482343	31.6693468417146	32.2396779092947
33.0895011060811	5.93568106540856	29.03718088741	22.7764349507506
22.3611231237232	8.49493221592813	18.6688603920538	18.5027591667162
4.96209232232033	7.97024405044662	5.18911689133367	5.7580539734893
38.9260035872404	19.1375869729685	19.0156630306186	21.2383468583965
18.686621122373	28.1616773800799	15.312845180458	0
18.2079602677426	18.3235752684552	0	26.1210869538336
30.4064635016562	49.45047706071	34.0598290351326	30.9082665814656
19.3669112885886	23.9186469902383	54.8490087549615	34.7263602097599
20.671707450379	6.57482253076251	6.57195437324955	15.570401338619
6.18016888069219	11.5924123711533	0	8.34772423397896
18.6604850211208	16.967976949327	12.0420868992567	16.1114392301914
0	3.15721072570576	6.14496129673466	12.2341558995295
16.0409673912959	13.3973300342323	24.0143419526519	11.9093276427058
34.6924886820737	16.6875527839533	17.3694308236831	30.3155772618704
25.1670474869429	20.2076505342893	42.7699937186085	20.6849990155201
179.484469673642	112.398104826838	8.21196698388792	89.0597133991526
22.8712521142878	24.37352649194	14.4812756665966	20.4855892419058
25.5313042639312	35.4991003067621	23.4864851684785	18.4732822834923
23.7804540611201	13.9433731430197	0	22.90502124766
18.5426154803927	11.8245479425376	0	20.0947227460237
25.8268445931802	25.6084112816076	35.0938291139004	0
7.91501043835095	6.42020158490527	4.81657085621827	5.34949046708403
27.677436134017	27.8600484336085	29.5826052567996	42.4437261452888
6.67978908727363	5.82205173334562	4.94419192507884	4.70911716631816
0	11.7354731517242	11.6670700732796	15.4643713061776
5.8691199195515	5.74660447150498	7.22624053053303	7.60001381227463
14.9519588824326	15.6411138566442	14.9739300126569	9.04149410000828
32.8992271513274	33.5489126158675	27.8305226350831	55.4181712969049
2.80805333167678	7.87327731339784	4.17515074117816	4.76570546897176
13.6588551182733	0	8.532991446923	8.35078962733749
5.6248786340183	4.28901465558799	4.04616249973724	0
12.3298731481397	2.95654355291146	3.57370174662886	2.75058929026986
4.13681230988028	2.75156742651586	4.03856543318241	2.78251486616044
43.136501467727	40.7312526564346	26.3817950399983	42.7828994161892
25.4317864719701	13.4950121897761	12.6190708686744	20.5714835950159
18.6435951530381	11.562270119243	21.2917634653938	16.7039806911671
6.47854454535846	8.44903114077235	0	6.66883718398356
15.0021386965941	18.576142347743	34.7543843091219	8.8903580020924
12.1175680054039	13.6086160270791	32.2876885124464	20.1982292513444
14.1708122607568	89.1754629998811	22.485336424906	29.4107067366695
6.34076970045704	4.22250601757616	4.51739049127731	0
13.9939990577922	8.76020647385656	19.4366794110571	14.2121233348698
11.9504176310567	16.8808050182799	16.3682813784071	43.820698603424
58.2802884968586	79.5593091421625	50.9634990378996	58.906676173146
0	2.81124596753502	0	0
19.1255655287771	12.8788569279109	5.27440811907908	19.5913080258555
16.184161901705	10.3074650030546	23.3799196903593	15.5544263526114
13.8546058096245	45.9296980626431	18.6920354388444	17.376811787058
47.1042773344832	46.5453301317551	92.5764207228163	46.8775958464441
10.2302566984116	16.4627107004923	13.9622505581282	0
25.9024993598951	29.5416571391288	29.1466742522315	25.4197370122778
0	6.28131277639219	3.5010048464886	4.66040538906137
0	12.4466497542945	17.4865329752201	10.0350870162828
24.9748855101467	35.8692837546983	23.8534555568971	25.9157755894085
9.1100290605715	15.2570882866336	7.21002811489978	8.38793174788999
0	17.2045186354601	0	14.2322574631427
2.72889393621443	0	3.03259026647479	3.01571357696987
4.34298873760788	4.84011074889727	5.92528239034917	5.79295048150741
0	17.3062471820399	15.9781491497487	14.8239871857436
17.2931020157252	0	24.3521010345776	0
10.7540222809729	12.8414903710091	7.68189549413693	11.7994845337804
34.6091678670817	38.086984635967	17.8359553361043	18.8723387546893
0	8.24769409857979	11.5530183463433	9.41631329479383
13.1157506897664	11.5707671383879	12.1020406994993	8.47168171580168
10.9565145029374	36.5322004536552	18.4257028408624	14.6621574558762
39.442535142271	46.2078658460572	56.2966221197591	43.4146575724058
27.0903062299736	28.4196661345116	29.5119656799708	40.9847209781349
45.840770719009	28.8880351446833	26.9162581807962	22.8665666992148
28.2577445084378	47.2027967867051	21.8165784377139	30.7308311483645
21.4442447247665	12.6191642941555	23.6958904750579	16.1929676230492
7.93901095362975	0	3.49381081591189	0
6.06897681031466	4.90622148551569	8.12597259669963	3.85974449180963
17.5183207292956	27.3648477676882	17.3670174139556	33.7047780264635
0	26.9476698064566	30.148337214318	25.7435323785858
6.7300111983106	3.58854214229464	9.80318416055942	9.9199113965531
4.77020118108817	5.81071712379045	3.74000129253468	4.41036062301305
3.4415399566788	5.75582049844372	5.55449540695041	0
46.6858525196133	0	27.2325319726711	46.5883525585651
19.6598067322054	16.9161505995361	19.4861591365362	21.108006196474
27.6336489474192	32.6292672863676	27.7897325748447	43.185691459493
0	7.28895542133666	9.70753509004805	8.44989764297982
30.3608806552144	13.8682537196969	27.0568999579429	25.4489254542813
17.1546004190118	26.4625163690091	20.4119847464507	10.8035587446272
0	5.01611304710814	11.2520519314152	0
0	22.2107971610994	23.1301478550787	30.8326576071346
36.2637344437812	16.4005397028149	10.9625445184565	12.4375775850642
27.5109159797207	10.8292318624993	33.2768698536132	27.7179333865376
49.7196471309915	29.889649743243	39.8084266284117	27.4470170914515
17.3784614835143	22.9433671435304	18.9521815293177	19.7714873394523
18.2642184352729	17.1875233751467	17.0306186412893	11.1824764618828
10.4253557921182	8.70878447263347	4.47256803191078	6.52753106613446
18.6455684966621	11.3926144754435	15.8592913887372	16.1005541400956
7.95664508235117	11.0490276544302	7.74680953698468	8.77124876296972
17.7273822247036	16.2201251585935	14.356409129221	9.21674717652677
25.2997545399725	25.8314367693079	22.3517371126374	20.6977208308798
16.2792480911256	0	29.0200745488308	17.5770741870057
22.1950883799622	20.7939460294573	12.9482192702188	29.4162545819386
3.32386154366083	4.91213824265402	1.76763972154259	4.99203341905039
9.75920693310716	4.93011137864996	4.24620230986049	5.64644824308886
8.66208496108302	8.49598320076126	11.4835092915267	8.55754948160492
3.19570927146033	2.85746753050448	3.30071023627546	6.91303267310409
48.0539627026559	30.6051157589895	21.1397318556284	29.8282475146658
9.28448093512706	13.4324463931684	14.5172632048179	11.0384083915551
0	21.9255849161247	21.9944581625474	22.619384848249
31.0120012240585	30.4669117687469	49.3672914411682	0
19.620492496829	26.8391986611547	15.2078408697328	19.8936258093008
60.1259250630301	29.3225497105182	26.4421743923849	33.8176680786113
25.1227378694323	18.4305146421109	35.2729412854838	30.095945876978
4.66526190518146	4.76004008295305	6.20185447091866	0
42.4123814035363	38.0536246565951	15.008545189346	59.1160686522832
13.1401541783853	21.931833838987	18.0312554595957	15.7795441532448
18.0999442759921	22.5739611549063	23.6034608194148	15.4436468404751
2.37435317775674	0	0	1.95433657337072
3.47715416605437	3.09706630286681	5.82355256932386	6.26386613130741
15.6288690374066	0	16.0598238357994	12.9402530602283
17.6557845141592	22.4713359071377	17.7164364244084	13.5526087259154
13.665383072061	12.6879425015328	21.1354872309737	28.0066865501121
10.1963427685986	28.5791112010317	25.8704224302371	11.0309778688587
11.0593357547497	22.3175045689603	15.5109784654226	0
5.27494813190405	0	8.83382367405397	7.42371302815643
27.9281320024294	14.9613301424318	30.0552461924844	29.1118105057829
4.77453747856964	21.7630271046575	13.8882144185962	4.26046013648421
3.40884960573781	0	3.12635628548072	4.82068389471856
10.2112382307702	11.6664386245649	13.3507588100823	12.7228891461131
1.65430083447118	1.88341008190248	1.36391294677374	2.14124836895633
32.6375546600123	38.9051707545083	16.0948941827225	32.3236473291712
47.9871404922611	31.0693927263482	28.3562132001686	27.286736011416
33.5590501739379	23.9315716655557	34.9102416876825	34.4600272808617
8.94457114718601	13.1594761154481	12.6106410184247	8.14663544424829
22.0923943412418	8.74564712968401	11.5495166601749	7.74660573746958
30.5544477369196	35.937586423989	99.4575336392188	26.5907455675438
6.31621510494655	7.16881856711745	12.1604625555349	0
39.1638802147239	64.7382607451321	66.5197157734984	125.538656879493
4.27071438038883	0	0	6.33335711531609
20.4839523948541	24.2284253194869	22.2328538343158	18.1585044393414
23.2000194124243	25.1130200912702	56.0477040443953	26.7577905834795
8.52035460641491	9.09035486383172	6.4333189222133	7.40502472393605
32.1522461598229	64.8461843088635	47.2240908962761	48.3290284016652
42.0804422086049	48.2049096281117	21.767939489757	43.2194863904873
6.04542832141423	0	4.91963929627093	8.71421653567126
7.53290536829503	10.0988471012404	6.91757263078326	0
20.6310683962212	15.1285330152306	13.9570343861269	15.0696576871695
2.37594444074349	5.62582363532379	2.30250951777006	4.15937800907627
39.4200306955892	53.605087218881	41.6435264503774	74.8148045709615
31.2766706936895	58.4229887022315	25.2872231893179	30.5111914326178
16.2297419130476	9.40535894694266	11.6250329799443	20.687073740228
8.20701941461604	2.85975238286024	0	3.39732317281511
0	11.8784087828958	10.959231836248	12.9775967571468
27.0079516620948	33.2752308299203	23.5345086355541	28.3335856099192
28.5962601534085	37.3630576050922	51.3382926122036	43.1778306681432
21.2731034520797	27.8866509945883	21.1244701433603	31.6387652062748
