# Supplementary material for: Nonparametric Density Estimation of a Long-Term Trend from Repeated Semicontinuous Data
Source: J Am Stat Assoc. Author manuscript; Available in PMC 2026 Jun 3. (PMC13229538; doi:10.1080/01621459.2025.2555054)
Supplement: Supp 1 [file NIHMS2120148-supplement-Supp_1.zip › SubmittedCode/SyntheticExample/Example.m]

%Author: Aurore Delaigle

%===================================================================================
% To use the code, you will need to provide:
%===================================================================================
% namedirFct: path for the directory where you have put the functions for this paper
% RscriptPath: Path where Matlab can find the Rscript file from your version of R
% subfolder: name of subfolder specific to the example being considered, where some R outputs are written


% gridt: grid of t values at which to estimate fT(t)
% W=matrix n x J, (i,j)th component is equal to \tilde W_{ij} in the paper for non zero components, and 0 for zero components
% n: sample size (number of individuals)
% nrep: number J of replicates per individual
% Htype: 'Fnorm' (for cdf of a normal) or 'Logist' (for logistic function): the parametric form of the function H you wish to assume for tail calculations and for semiparametric or parametric estimators


%===================================================================================
% Outputs at the end: 
%===================================================================================
% fThatNPfinal: nonparametric estimator of fT on the grid of t points called gridt
% fTSP: semiparametric estimator of fT  on the grid of t points called gridt using the parametric estimator HSP from Camirand Lemyre, Carroll and Delaigle (2022)
% fThatPML: fully parametric ML estimator of fT  on the grid of t points called gridt
%===================================================================================


%========================================================================================
%Your required inputs. Please for folders and name files use exact same syntax as below
%========================================================================================

%This is the path for the directory where you have put the functions for this paper, for example
namedirFct='C:\Users\yourname\Code\';
addpath(namedirFct)
%Path where Matlab can find the Rscript file from your version of R, for example
RscriptPath = '"C:\Program Files\R\R-4.4.0\bin\Rscript"';
%subfolder: name of subfolder specific to the example being considered, where some R outputs are written: !!!!! do not run two codes at the same time with the same subfolder name
subfolder=['Example1'];


%Data=matrix n x J, (i,j)th component is equal to  W_{ij} in the paper
Data = readmatrix('DataExample.txt');
%Create matrix W where you transform nonzerodata using the transform h (in this case h=log)
% W=matrix n x J, (i,j)th component is equal to \tilde W_{ij} in the paper for non zero components, and to 0 for zero components
W=Data;
W(Data~=0)=log(Data((Data~=0)));

%Grid t: grid of values of t where to compute estimator of fT
gridt=exp(0.08:0.0008:4.198);

%Number of replicates (J in the paper) available in this dataset
nrep=size(W, 2);
%Sample size
n=size(W, 1);


% Htype: 'Fnorm' (for cdf of a normal) or 'Logist' (for logistic function): the parametric form of the function H you wish to assume for parametric and semiparametric estimators
%Example here: choose H type to be the cdf of a normal (default i 'Logist')
Htype='Fnorm'

 
%================================================================
%Compute various estimators of FT
%=================================================================

[fThatNPfinal,fTSP,fThatPML]=ComputeEstimatorsfTExample(W,n,nrep,gridt,namedirFct,subfolder,RscriptPath,Htype);

%================================================================
%Plot the three estimators
%================================================================

figure(1)
title('Estimating fT')
plot(gridt,fThatNPfinal,'r')
hold('on')
axis([gridt(1) max(gridt) min(fThatNPfinal)  max(fThatNPfinal)*1.2])
plot(gridt,fTSP,'g')
plot(gridt,fThatPML,'m')
hold('off')
